# Supplementary material for: Independent DSG4 frameshift variants in cats with hair shaft dystrophy
Source: Mol Genet Genomics. 2021 Dec 8;297(1):147–54. doi: 10.1007/s00438-021-01842-6 (PMC8803678; doi:10.1007/s00438-021-01842-6)
Supplement: Supplementary file 2 — Supplementary file2 (XLSX 9596 KB) [file 438_2021_1842_MOESM2_ESM.xlsx]

## Sheet: private homozyg variants case 1
Table S2. Private variants in the sequenced DSH cat (case no. 1) with hair shaft dystrophy. Private variants were obtained by filtering all variants that were present at least once in 61 control genomes. This resulted in 26179 homozygous private variants for the affected cat. Please note that variants are listed multiple times, if they have predicted effects on more than one transcript. The DSG4:…
#CHROM	POS	REF	ALT	FILTER	EFFECT	IMPACT	GENE	GENEID	FEATURE	FEATUREID	BIOTYPE	RANK	HGVS_C	HGVS_P
chrA1	3044933	GCGC	G	PASS	intergenic_region	MODIFIER	LOC111556740-LOC109492527	111556740-109492527	intergenic_region	111556740-109492527		-1	n.3044934_3044936delCGC
chrA1	3509150	G	A	PASS	intergenic_region	MODIFIER	LOC109492534-LOC109497810	109492534-109497810	intergenic_region	109492534-109497810		-1	n.3509150G>A
chrA1	4030896	C	T	PASS	intron_variant	MODIFIER	SACS	101095068	transcript	XM_006927166.4	protein_coding	2	c.21-8275G>A
chrA1	4617781	G	GA	PASS	intron_variant	MODIFIER	SPATA13	101095787	transcript	XM_023249962.1	protein_coding	2	c.49-17642_49-17641insT
chrA1	4617781	G	GA	PASS	intron_variant	MODIFIER	SPATA13	101095787	transcript	XM_023249964.1	protein_coding	1	c.-162-17642_-162-17641insT
chrA1	4617781	G	GA	PASS	intron_variant	MODIFIER	SPATA13	101095787	transcript	XM_023249966.1	protein_coding	2	c.49-17642_49-17641insT
chrA1	4828359	C	A	PASS	intron_variant	MODIFIER	SPATA13	101095787	transcript	XM_023249962.1	protein_coding	1	c.13-8667G>T
chrA1	4828359	C	A	PASS	intron_variant	MODIFIER	SPATA13	101095787	transcript	XM_023249966.1	protein_coding	1	c.13-8667G>T
chrA1	4828471	T	C	PASS	intron_variant	MODIFIER	SPATA13	101095787	transcript	XM_023249962.1	protein_coding	1	c.13-8779A>G
chrA1	4828471	T	C	PASS	intron_variant	MODIFIER	SPATA13	101095787	transcript	XM_023249966.1	protein_coding	1	c.13-8779A>G
chrA1	4834613	T	A	PASS	intron_variant	MODIFIER	SPATA13	101095787	transcript	XM_023249962.1	protein_coding	1	c.13-14921A>T
chrA1	4834613	T	A	PASS	intron_variant	MODIFIER	SPATA13	101095787	transcript	XM_023249966.1	protein_coding	1	c.13-14921A>T
chrA1	4835730	C	T	PASS	intron_variant	MODIFIER	SPATA13	101095787	transcript	XM_023249962.1	protein_coding	1	c.13-16038G>A
chrA1	4835730	C	T	PASS	intron_variant	MODIFIER	SPATA13	101095787	transcript	XM_023249966.1	protein_coding	1	c.13-16038G>A
chrA1	4838516	C	G	PASS	intron_variant	MODIFIER	SPATA13	101095787	transcript	XM_023249962.1	protein_coding	1	c.13-18824G>C
chrA1	4838516	C	G	PASS	intron_variant	MODIFIER	SPATA13	101095787	transcript	XM_023249966.1	protein_coding	1	c.13-18824G>C
chrA1	4839112	G	A	PASS	intron_variant	MODIFIER	SPATA13	101095787	transcript	XM_023249962.1	protein_coding	1	c.13-19420C>T
chrA1	4839112	G	A	PASS	intron_variant	MODIFIER	SPATA13	101095787	transcript	XM_023249966.1	protein_coding	1	c.13-19420C>T
chrA1	4843461	A	G	PASS	intron_variant	MODIFIER	SPATA13	101095787	transcript	XM_023249962.1	protein_coding	1	c.12+21144T>C
chrA1	4843461	A	G	PASS	intron_variant	MODIFIER	SPATA13	101095787	transcript	XM_023249966.1	protein_coding	1	c.12+21144T>C
chrA1	4848892	G	A	PASS	intron_variant	MODIFIER	SPATA13	101095787	transcript	XM_023249962.1	protein_coding	1	c.12+15713C>T
chrA1	4848892	G	A	PASS	intron_variant	MODIFIER	SPATA13	101095787	transcript	XM_023249966.1	protein_coding	1	c.12+15713C>T
chrA1	4850826	G	A	PASS	intron_variant	MODIFIER	SPATA13	101095787	transcript	XM_023249962.1	protein_coding	1	c.12+13779C>T
chrA1	4850826	G	A	PASS	intron_variant	MODIFIER	SPATA13	101095787	transcript	XM_023249966.1	protein_coding	1	c.12+13779C>T
chrA1	4851111	G	A	PASS	intron_variant	MODIFIER	SPATA13	101095787	transcript	XM_023249962.1	protein_coding	1	c.12+13494C>T
chrA1	4851111	G	A	PASS	intron_variant	MODIFIER	SPATA13	101095787	transcript	XM_023249966.1	protein_coding	1	c.12+13494C>T
chrA1	4856028	G	A	PASS	intron_variant	MODIFIER	SPATA13	101095787	transcript	XM_023249962.1	protein_coding	1	c.12+8577C>T
chrA1	4856028	G	A	PASS	intron_variant	MODIFIER	SPATA13	101095787	transcript	XM_023249966.1	protein_coding	1	c.12+8577C>T
chrA1	4940248	C	T	PASS	intron_variant	MODIFIER	LOC111559449	111559449	transcript	XR_002740363.1	pseudogene	1	n.1475+2982G>A
chrA1	4940248	C	T	PASS	non_coding_transcript_exon_variant	MODIFIER	LOC109497857	109497857	transcript	109497857	pseudogene	1	n.1445G>A
chrA1	5341891	G	A	PASS	intron_variant	MODIFIER	LOC101085594	101085594	transcript	XM_023250034.1	protein_coding	15	c.1397+327G>A
chrA1	5341891	G	A	PASS	intron_variant	MODIFIER	LOC101085594	101085594	transcript	XM_019820987.2	protein_coding	15	c.1277+327G>A
chrA1	5341891	G	A	PASS	intron_variant	MODIFIER	LOC101085594	101085594	transcript	XM_006927173.4	protein_coding	15	c.1277+327G>A
chrA1	5341891	G	A	PASS	intron_variant	MODIFIER	LOC101085594	101085594	transcript	XM_023250050.1	protein_coding	15	c.1397+327G>A
chrA1	5341891	G	A	PASS	intron_variant	MODIFIER	LOC101085594	101085594	transcript	XM_023250035.1	protein_coding	15	c.1397+327G>A
chrA1	5341891	G	A	PASS	intron_variant	MODIFIER	LOC101085594	101085594	transcript	XM_023250041.1	protein_coding	15	c.1397+327G>A
chrA1	5341891	G	A	PASS	intron_variant	MODIFIER	LOC101085594	101085594	transcript	XM_019820599.2	protein_coding	15	c.1361+327G>A
chrA1	5341891	G	A	PASS	intron_variant	MODIFIER	LOC101085594	101085594	transcript	XM_019820927.2	protein_coding	16	c.1277+327G>A
chrA1	5341891	G	A	PASS	intron_variant	MODIFIER	LOC101085594	101085594	transcript	XM_019820968.2	protein_coding	15	c.1277+327G>A
chrA1	5346520	C	T	PASS	intron_variant	MODIFIER	LOC101085594	101085594	transcript	XM_023250034.1	protein_coding	16	c.1473+2740C>T
chrA1	5346520	C	T	PASS	intron_variant	MODIFIER	LOC101085594	101085594	transcript	XM_019820987.2	protein_coding	16	c.1353+2740C>T
chrA1	5346520	C	T	PASS	intron_variant	MODIFIER	LOC101085594	101085594	transcript	XM_006927173.4	protein_coding	16	c.1353+2740C>T
chrA1	5346520	C	T	PASS	intron_variant	MODIFIER	LOC101085594	101085594	transcript	XM_023250050.1	protein_coding	16	c.1473+2740C>T
chrA1	5346520	C	T	PASS	intron_variant	MODIFIER	LOC101085594	101085594	transcript	XM_023250035.1	protein_coding	16	c.1473+2740C>T
chrA1	5346520	C	T	PASS	intron_variant	MODIFIER	LOC101085594	101085594	transcript	XM_023250041.1	protein_coding	16	c.1473+2740C>T
chrA1	5346520	C	T	PASS	intron_variant	MODIFIER	LOC101085594	101085594	transcript	XM_019820599.2	protein_coding	16	c.1437+2740C>T
chrA1	5346520	C	T	PASS	intron_variant	MODIFIER	LOC101085594	101085594	transcript	XM_019820927.2	protein_coding	17	c.1353+2740C>T
chrA1	5346520	C	T	PASS	intron_variant	MODIFIER	LOC101085594	101085594	transcript	XM_019820968.2	protein_coding	16	c.1353+2740C>T
chrA1	5347537	C	T	PASS	intron_variant	MODIFIER	LOC101085594	101085594	transcript	XM_023250034.1	protein_coding	16	c.1474-3680C>T
chrA1	5347537	C	T	PASS	intron_variant	MODIFIER	LOC101085594	101085594	transcript	XM_019820987.2	protein_coding	16	c.1354-3680C>T
chrA1	5347537	C	T	PASS	intron_variant	MODIFIER	LOC101085594	101085594	transcript	XM_006927173.4	protein_coding	16	c.1354-3680C>T
chrA1	5347537	C	T	PASS	intron_variant	MODIFIER	LOC101085594	101085594	transcript	XM_023250050.1	protein_coding	16	c.1474-3680C>T
chrA1	5347537	C	T	PASS	intron_variant	MODIFIER	LOC101085594	101085594	transcript	XM_023250035.1	protein_coding	16	c.1474-3680C>T
chrA1	5347537	C	T	PASS	intron_variant	MODIFIER	LOC101085594	101085594	transcript	XM_023250041.1	protein_coding	16	c.1474-3680C>T
chrA1	5347537	C	T	PASS	intron_variant	MODIFIER	LOC101085594	101085594	transcript	XM_019820599.2	protein_coding	16	c.1438-3680C>T
chrA1	5347537	C	T	PASS	intron_variant	MODIFIER	LOC101085594	101085594	transcript	XM_019820927.2	protein_coding	17	c.1354-3680C>T
chrA1	5347537	C	T	PASS	intron_variant	MODIFIER	LOC101085594	101085594	transcript	XM_019820968.2	protein_coding	16	c.1354-3680C>T
chrA1	5350772	G	A	PASS	intron_variant	MODIFIER	LOC101085594	101085594	transcript	XM_023250034.1	protein_coding	16	c.1474-445G>A
chrA1	5350772	G	A	PASS	intron_variant	MODIFIER	LOC101085594	101085594	transcript	XM_019820987.2	protein_coding	16	c.1354-445G>A
chrA1	5350772	G	A	PASS	intron_variant	MODIFIER	LOC101085594	101085594	transcript	XM_006927173.4	protein_coding	16	c.1354-445G>A
chrA1	5350772	G	A	PASS	intron_variant	MODIFIER	LOC101085594	101085594	transcript	XM_023250050.1	protein_coding	16	c.1474-445G>A
chrA1	5350772	G	A	PASS	intron_variant	MODIFIER	LOC101085594	101085594	transcript	XM_023250035.1	protein_coding	16	c.1474-445G>A
chrA1	5350772	G	A	PASS	intron_variant	MODIFIER	LOC101085594	101085594	transcript	XM_023250041.1	protein_coding	16	c.1474-445G>A
chrA1	5350772	G	A	PASS	intron_variant	MODIFIER	LOC101085594	101085594	transcript	XM_019820599.2	protein_coding	16	c.1438-445G>A
chrA1	5350772	G	A	PASS	intron_variant	MODIFIER	LOC101085594	101085594	transcript	XM_019820927.2	protein_coding	17	c.1354-445G>A
chrA1	5350772	G	A	PASS	intron_variant	MODIFIER	LOC101085594	101085594	transcript	XM_019820968.2	protein_coding	16	c.1354-445G>A
chrA1	5350875	C	T	PASS	intron_variant	MODIFIER	LOC101085594	101085594	transcript	XM_023250034.1	protein_coding	16	c.1474-342C>T
chrA1	5350875	C	T	PASS	intron_variant	MODIFIER	LOC101085594	101085594	transcript	XM_019820987.2	protein_coding	16	c.1354-342C>T
chrA1	5350875	C	T	PASS	intron_variant	MODIFIER	LOC101085594	101085594	transcript	XM_006927173.4	protein_coding	16	c.1354-342C>T
chrA1	5350875	C	T	PASS	intron_variant	MODIFIER	LOC101085594	101085594	transcript	XM_023250050.1	protein_coding	16	c.1474-342C>T
chrA1	5350875	C	T	PASS	intron_variant	MODIFIER	LOC101085594	101085594	transcript	XM_023250035.1	protein_coding	16	c.1474-342C>T
chrA1	5350875	C	T	PASS	intron_variant	MODIFIER	LOC101085594	101085594	transcript	XM_023250041.1	protein_coding	16	c.1474-342C>T
chrA1	5350875	C	T	PASS	intron_variant	MODIFIER	LOC101085594	101085594	transcript	XM_019820599.2	protein_coding	16	c.1438-342C>T
chrA1	5350875	C	T	PASS	intron_variant	MODIFIER	LOC101085594	101085594	transcript	XM_019820927.2	protein_coding	17	c.1354-342C>T
chrA1	5350875	C	T	PASS	intron_variant	MODIFIER	LOC101085594	101085594	transcript	XM_019820968.2	protein_coding	16	c.1354-342C>T
chrA1	5352604	A	AT	PASS	intron_variant	MODIFIER	LOC101085594	101085594	transcript	XM_023250034.1	protein_coding	18	c.1662+201_1662+202insT
chrA1	5352604	A	AT	PASS	intron_variant	MODIFIER	LOC101085594	101085594	transcript	XM_019820987.2	protein_coding	18	c.1542+201_1542+202insT
chrA1	5352604	A	AT	PASS	intron_variant	MODIFIER	LOC101085594	101085594	transcript	XM_006927173.4	protein_coding	18	c.1542+201_1542+202insT
chrA1	5352604	A	AT	PASS	intron_variant	MODIFIER	LOC101085594	101085594	transcript	XM_023250050.1	protein_coding	18	c.1662+201_1662+202insT
chrA1	5352604	A	AT	PASS	intron_variant	MODIFIER	LOC101085594	101085594	transcript	XM_023250035.1	protein_coding	18	c.1662+201_1662+202insT
chrA1	5352604	A	AT	PASS	intron_variant	MODIFIER	LOC101085594	101085594	transcript	XM_023250041.1	protein_coding	18	c.1662+201_1662+202insT
chrA1	5352604	A	AT	PASS	intron_variant	MODIFIER	LOC101085594	101085594	transcript	XM_019820599.2	protein_coding	18	c.1626+201_1626+202insT
chrA1	5352604	A	AT	PASS	intron_variant	MODIFIER	LOC101085594	101085594	transcript	XM_019820927.2	protein_coding	19	c.1542+201_1542+202insT
chrA1	5352604	A	AT	PASS	intron_variant	MODIFIER	LOC101085594	101085594	transcript	XM_019820968.2	protein_coding	18	c.1542+201_1542+202insT
chrA1	5352767	G	A	PASS	intron_variant	MODIFIER	LOC101085594	101085594	transcript	XM_023250034.1	protein_coding	18	c.1662+364G>A
chrA1	5352767	G	A	PASS	intron_variant	MODIFIER	LOC101085594	101085594	transcript	XM_019820987.2	protein_coding	18	c.1542+364G>A
chrA1	5352767	G	A	PASS	intron_variant	MODIFIER	LOC101085594	101085594	transcript	XM_006927173.4	protein_coding	18	c.1542+364G>A
chrA1	5352767	G	A	PASS	intron_variant	MODIFIER	LOC101085594	101085594	transcript	XM_023250050.1	protein_coding	18	c.1662+364G>A
chrA1	5352767	G	A	PASS	intron_variant	MODIFIER	LOC101085594	101085594	transcript	XM_023250035.1	protein_coding	18	c.1662+364G>A
chrA1	5352767	G	A	PASS	intron_variant	MODIFIER	LOC101085594	101085594	transcript	XM_023250041.1	protein_coding	18	c.1662+364G>A
chrA1	5352767	G	A	PASS	intron_variant	MODIFIER	LOC101085594	101085594	transcript	XM_019820599.2	protein_coding	18	c.1626+364G>A
chrA1	5352767	G	A	PASS	intron_variant	MODIFIER	LOC101085594	101085594	transcript	XM_019820927.2	protein_coding	19	c.1542+364G>A
chrA1	5352767	G	A	PASS	intron_variant	MODIFIER	LOC101085594	101085594	transcript	XM_019820968.2	protein_coding	18	c.1542+364G>A
chrA1	5353086	G	A	PASS	intron_variant	MODIFIER	LOC101085594	101085594	transcript	XM_023250034.1	protein_coding	18	c.1662+683G>A
chrA1	5353086	G	A	PASS	intron_variant	MODIFIER	LOC101085594	101085594	transcript	XM_019820987.2	protein_coding	18	c.1542+683G>A
chrA1	5353086	G	A	PASS	intron_variant	MODIFIER	LOC101085594	101085594	transcript	XM_006927173.4	protein_coding	18	c.1542+683G>A
chrA1	5353086	G	A	PASS	intron_variant	MODIFIER	LOC101085594	101085594	transcript	XM_023250050.1	protein_coding	18	c.1662+683G>A
chrA1	5353086	G	A	PASS	intron_variant	MODIFIER	LOC101085594	101085594	transcript	XM_023250035.1	protein_coding	18	c.1662+683G>A
chrA1	5353086	G	A	PASS	intron_variant	MODIFIER	LOC101085594	101085594	transcript	XM_023250041.1	protein_coding	18	c.1662+683G>A
chrA1	5353086	G	A	PASS	intron_variant	MODIFIER	LOC101085594	101085594	transcript	XM_019820599.2	protein_coding	18	c.1626+683G>A
chrA1	5353086	G	A	PASS	intron_variant	MODIFIER	LOC101085594	101085594	transcript	XM_019820927.2	protein_coding	19	c.1542+683G>A
chrA1	5353086	G	A	PASS	intron_variant	MODIFIER	LOC101085594	101085594	transcript	XM_019820968.2	protein_coding	18	c.1542+683G>A
chrA1	5365756	C	A	PASS	intron_variant	MODIFIER	LOC101085594	101085594	transcript	XM_023250034.1	protein_coding	23	c.2146+3379C>A
chrA1	5365756	C	A	PASS	intron_variant	MODIFIER	LOC101085594	101085594	transcript	XM_019820987.2	protein_coding	23	c.2026+3379C>A
chrA1	5365756	C	A	PASS	intron_variant	MODIFIER	LOC101085594	101085594	transcript	XM_006927173.4	protein_coding	23	c.2026+3379C>A
chrA1	5365756	C	A	PASS	intron_variant	MODIFIER	LOC101085594	101085594	transcript	XM_023250050.1	protein_coding	23	c.2146+3379C>A
chrA1	5365756	C	A	PASS	intron_variant	MODIFIER	LOC101085594	101085594	transcript	XM_023250035.1	protein_coding	23	c.2146+3379C>A
chrA1	5365756	C	A	PASS	intron_variant	MODIFIER	LOC101085594	101085594	transcript	XM_023250041.1	protein_coding	23	c.2146+3379C>A
chrA1	5365756	C	A	PASS	intron_variant	MODIFIER	LOC101085594	101085594	transcript	XM_019820599.2	protein_coding	23	c.2110+3379C>A
chrA1	5365756	C	A	PASS	intron_variant	MODIFIER	LOC101085594	101085594	transcript	XM_019820927.2	protein_coding	24	c.2026+3379C>A
chrA1	5365756	C	A	PASS	intron_variant	MODIFIER	LOC101085594	101085594	transcript	XM_019820968.2	protein_coding	23	c.2026+3379C>A
chrA1	5385369	T	TTG	PASS	intron_variant	MODIFIER	LOC101085594	101085594	transcript	XM_023250034.1	protein_coding	24	c.2211+13659_2211+13660insTG
chrA1	5385369	T	TTG	PASS	intron_variant	MODIFIER	LOC101085594	101085594	transcript	XM_019820987.2	protein_coding	24	c.2091+13659_2091+13660insTG
chrA1	5385369	T	TTG	PASS	intron_variant	MODIFIER	LOC101085594	101085594	transcript	XM_006927173.4	protein_coding	24	c.2091+13659_2091+13660insTG
chrA1	5385369	T	TTG	PASS	intron_variant	MODIFIER	LOC101085594	101085594	transcript	XM_023250050.1	protein_coding	24	c.2211+13659_2211+13660insTG
chrA1	5385369	T	TTG	PASS	intron_variant	MODIFIER	LOC101085594	101085594	transcript	XM_023250035.1	protein_coding	24	c.2211+13659_2211+13660insTG
chrA1	5385369	T	TTG	PASS	intron_variant	MODIFIER	LOC101085594	101085594	transcript	XM_023250041.1	protein_coding	24	c.2211+13659_2211+13660insTG
chrA1	5385369	T	TTG	PASS	intron_variant	MODIFIER	LOC101085594	101085594	transcript	XM_019820599.2	protein_coding	24	c.2175+13659_2175+13660insTG
chrA1	5385369	T	TTG	PASS	intron_variant	MODIFIER	LOC101085594	101085594	transcript	XM_019820927.2	protein_coding	25	c.2091+13659_2091+13660insTG
chrA1	5385369	T	TTG	PASS	intron_variant	MODIFIER	LOC101085594	101085594	transcript	XM_019820968.2	protein_coding	24	c.2091+13659_2091+13660insTG
chrA1	5392257	C	T	PASS	intron_variant	MODIFIER	LOC101085594	101085594	transcript	XM_023250034.1	protein_coding	24	c.2211+20547C>T
chrA1	5392257	C	T	PASS	intron_variant	MODIFIER	LOC101085594	101085594	transcript	XM_019820987.2	protein_coding	24	c.2091+20547C>T
chrA1	5392257	C	T	PASS	intron_variant	MODIFIER	LOC101085594	101085594	transcript	XM_006927173.4	protein_coding	24	c.2091+20547C>T
chrA1	5392257	C	T	PASS	intron_variant	MODIFIER	LOC101085594	101085594	transcript	XM_023250050.1	protein_coding	24	c.2211+20547C>T
chrA1	5392257	C	T	PASS	intron_variant	MODIFIER	LOC101085594	101085594	transcript	XM_023250035.1	protein_coding	24	c.2211+20547C>T
chrA1	5392257	C	T	PASS	intron_variant	MODIFIER	LOC101085594	101085594	transcript	XM_023250041.1	protein_coding	24	c.2211+20547C>T
chrA1	5392257	C	T	PASS	intron_variant	MODIFIER	LOC101085594	101085594	transcript	XM_019820599.2	protein_coding	24	c.2175+20547C>T
chrA1	5392257	C	T	PASS	intron_variant	MODIFIER	LOC101085594	101085594	transcript	XM_019820927.2	protein_coding	25	c.2091+20547C>T
chrA1	5392257	C	T	PASS	intron_variant	MODIFIER	LOC101085594	101085594	transcript	XM_019820968.2	protein_coding	24	c.2091+20547C>T
chrA1	5400946	G	T	PASS	intron_variant	MODIFIER	LOC101085594	101085594	transcript	XM_023250034.1	protein_coding	24	c.2211+29236G>T
chrA1	5400946	G	T	PASS	intron_variant	MODIFIER	LOC101085594	101085594	transcript	XM_019820987.2	protein_coding	24	c.2091+29236G>T
chrA1	5400946	G	T	PASS	intron_variant	MODIFIER	LOC101085594	101085594	transcript	XM_006927173.4	protein_coding	24	c.2091+29236G>T
chrA1	5400946	G	T	PASS	intron_variant	MODIFIER	LOC101085594	101085594	transcript	XM_023250050.1	protein_coding	24	c.2211+29236G>T
chrA1	5400946	G	T	PASS	intron_variant	MODIFIER	LOC101085594	101085594	transcript	XM_023250035.1	protein_coding	24	c.2211+29236G>T
chrA1	5400946	G	T	PASS	intron_variant	MODIFIER	LOC101085594	101085594	transcript	XM_023250041.1	protein_coding	24	c.2211+29236G>T
chrA1	5400946	G	T	PASS	intron_variant	MODIFIER	LOC101085594	101085594	transcript	XM_019820599.2	protein_coding	24	c.2175+29236G>T
chrA1	5400946	G	T	PASS	intron_variant	MODIFIER	LOC101085594	101085594	transcript	XM_019820927.2	protein_coding	25	c.2091+29236G>T
chrA1	5400946	G	T	PASS	intron_variant	MODIFIER	LOC101085594	101085594	transcript	XM_019820968.2	protein_coding	24	c.2091+29236G>T
chrA1	5421991	G	A	PASS	intron_variant	MODIFIER	LOC101085594	101085594	transcript	XM_023250034.1	protein_coding	24	c.2212-44870G>A
chrA1	5421991	G	A	PASS	intron_variant	MODIFIER	LOC101085594	101085594	transcript	XM_019820987.2	protein_coding	24	c.2092-44870G>A
chrA1	5421991	G	A	PASS	intron_variant	MODIFIER	LOC101085594	101085594	transcript	XM_006927173.4	protein_coding	24	c.2092-44870G>A
chrA1	5421991	G	A	PASS	intron_variant	MODIFIER	LOC101085594	101085594	transcript	XM_023250050.1	protein_coding	24	c.2212-44870G>A
chrA1	5421991	G	A	PASS	intron_variant	MODIFIER	LOC101085594	101085594	transcript	XM_023250035.1	protein_coding	24	c.2212-44870G>A
chrA1	5421991	G	A	PASS	intron_variant	MODIFIER	LOC101085594	101085594	transcript	XM_023250041.1	protein_coding	24	c.2212-44870G>A
chrA1	5421991	G	A	PASS	intron_variant	MODIFIER	LOC101085594	101085594	transcript	XM_019820599.2	protein_coding	24	c.2176-44870G>A
chrA1	5421991	G	A	PASS	intron_variant	MODIFIER	LOC101085594	101085594	transcript	XM_019820927.2	protein_coding	25	c.2092-44870G>A
chrA1	5421991	G	A	PASS	intron_variant	MODIFIER	LOC101085594	101085594	transcript	XM_019820968.2	protein_coding	24	c.2092-44870G>A
chrA1	5431182	C	T	PASS	intron_variant	MODIFIER	LOC101085594	101085594	transcript	XM_023250034.1	protein_coding	24	c.2212-35679C>T
chrA1	5431182	C	T	PASS	intron_variant	MODIFIER	LOC101085594	101085594	transcript	XM_019820987.2	protein_coding	24	c.2092-35679C>T
chrA1	5431182	C	T	PASS	intron_variant	MODIFIER	LOC101085594	101085594	transcript	XM_006927173.4	protein_coding	24	c.2092-35679C>T
chrA1	5431182	C	T	PASS	intron_variant	MODIFIER	LOC101085594	101085594	transcript	XM_023250050.1	protein_coding	24	c.2212-35679C>T
chrA1	5431182	C	T	PASS	intron_variant	MODIFIER	LOC101085594	101085594	transcript	XM_023250035.1	protein_coding	24	c.2212-35679C>T
chrA1	5431182	C	T	PASS	intron_variant	MODIFIER	LOC101085594	101085594	transcript	XM_023250041.1	protein_coding	24	c.2212-35679C>T
chrA1	5431182	C	T	PASS	intron_variant	MODIFIER	LOC101085594	101085594	transcript	XM_019820599.2	protein_coding	24	c.2176-35679C>T
chrA1	5431182	C	T	PASS	intron_variant	MODIFIER	LOC101085594	101085594	transcript	XM_019820927.2	protein_coding	25	c.2092-35679C>T
chrA1	5431182	C	T	PASS	intron_variant	MODIFIER	LOC101085594	101085594	transcript	XM_019820968.2	protein_coding	24	c.2092-35679C>T
chrA1	5436480	C	A	PASS	intron_variant	MODIFIER	LOC101085594	101085594	transcript	XM_023250034.1	protein_coding	24	c.2212-30381C>A
chrA1	5436480	C	A	PASS	intron_variant	MODIFIER	LOC101085594	101085594	transcript	XM_019820987.2	protein_coding	24	c.2092-30381C>A
chrA1	5436480	C	A	PASS	intron_variant	MODIFIER	LOC101085594	101085594	transcript	XM_006927173.4	protein_coding	24	c.2092-30381C>A
chrA1	5436480	C	A	PASS	intron_variant	MODIFIER	LOC101085594	101085594	transcript	XM_023250050.1	protein_coding	24	c.2212-30381C>A
chrA1	5436480	C	A	PASS	intron_variant	MODIFIER	LOC101085594	101085594	transcript	XM_023250035.1	protein_coding	24	c.2212-30381C>A
chrA1	5436480	C	A	PASS	intron_variant	MODIFIER	LOC101085594	101085594	transcript	XM_023250041.1	protein_coding	24	c.2212-30381C>A
chrA1	5436480	C	A	PASS	intron_variant	MODIFIER	LOC101085594	101085594	transcript	XM_019820599.2	protein_coding	24	c.2176-30381C>A
chrA1	5436480	C	A	PASS	intron_variant	MODIFIER	LOC101085594	101085594	transcript	XM_019820927.2	protein_coding	25	c.2092-30381C>A
chrA1	5436480	C	A	PASS	intron_variant	MODIFIER	LOC101085594	101085594	transcript	XM_019820968.2	protein_coding	24	c.2092-30381C>A
chrA1	5456347	C	T	PASS	intron_variant	MODIFIER	LOC101085594	101085594	transcript	XM_023250034.1	protein_coding	24	c.2212-10514C>T
chrA1	5456347	C	T	PASS	intron_variant	MODIFIER	LOC101085594	101085594	transcript	XM_019820987.2	protein_coding	24	c.2092-10514C>T
chrA1	5456347	C	T	PASS	intron_variant	MODIFIER	LOC101085594	101085594	transcript	XM_006927173.4	protein_coding	24	c.2092-10514C>T
chrA1	5456347	C	T	PASS	intron_variant	MODIFIER	LOC101085594	101085594	transcript	XM_023250050.1	protein_coding	24	c.2212-10514C>T
chrA1	5456347	C	T	PASS	intron_variant	MODIFIER	LOC101085594	101085594	transcript	XM_023250035.1	protein_coding	24	c.2212-10514C>T
chrA1	5456347	C	T	PASS	intron_variant	MODIFIER	LOC101085594	101085594	transcript	XM_023250041.1	protein_coding	24	c.2212-10514C>T
chrA1	5456347	C	T	PASS	intron_variant	MODIFIER	LOC101085594	101085594	transcript	XM_019820599.2	protein_coding	24	c.2176-10514C>T
chrA1	5456347	C	T	PASS	intron_variant	MODIFIER	LOC101085594	101085594	transcript	XM_019820927.2	protein_coding	25	c.2092-10514C>T
chrA1	5456347	C	T	PASS	intron_variant	MODIFIER	LOC101085594	101085594	transcript	XM_019820968.2	protein_coding	24	c.2092-10514C>T
chrA1	5456347	C	T	PASS	non_coding_transcript_exon_variant	MODIFIER	LOC109495412	109495412	transcript	XR_002150819.2	pseudogene	1	n.626G>A
chrA1	5456481	A	G	PASS	intron_variant	MODIFIER	LOC101085594	101085594	transcript	XM_023250034.1	protein_coding	24	c.2212-10380A>G
chrA1	5456481	A	G	PASS	intron_variant	MODIFIER	LOC101085594	101085594	transcript	XM_019820987.2	protein_coding	24	c.2092-10380A>G
chrA1	5456481	A	G	PASS	intron_variant	MODIFIER	LOC101085594	101085594	transcript	XM_006927173.4	protein_coding	24	c.2092-10380A>G
chrA1	5456481	A	G	PASS	intron_variant	MODIFIER	LOC101085594	101085594	transcript	XM_023250050.1	protein_coding	24	c.2212-10380A>G
chrA1	5456481	A	G	PASS	intron_variant	MODIFIER	LOC101085594	101085594	transcript	XM_023250035.1	protein_coding	24	c.2212-10380A>G
chrA1	5456481	A	G	PASS	intron_variant	MODIFIER	LOC101085594	101085594	transcript	XM_023250041.1	protein_coding	24	c.2212-10380A>G
chrA1	5456481	A	G	PASS	intron_variant	MODIFIER	LOC101085594	101085594	transcript	XM_019820599.2	protein_coding	24	c.2176-10380A>G
chrA1	5456481	A	G	PASS	intron_variant	MODIFIER	LOC101085594	101085594	transcript	XM_019820927.2	protein_coding	25	c.2092-10380A>G
chrA1	5456481	A	G	PASS	intron_variant	MODIFIER	LOC101085594	101085594	transcript	XM_019820968.2	protein_coding	24	c.2092-10380A>G
chrA1	5456481	A	G	PASS	non_coding_transcript_exon_variant	MODIFIER	LOC109495412	109495412	transcript	XR_002150819.2	pseudogene	1	n.492T>C
chrA1	5472022	A	T	PASS	intron_variant	MODIFIER	LOC101085594	101085594	transcript	XM_023250034.1	protein_coding	25	c.2384+4989A>T
chrA1	5472022	A	T	PASS	intron_variant	MODIFIER	LOC101085594	101085594	transcript	XM_019820987.2	protein_coding	25	c.2264+4989A>T
chrA1	5472022	A	T	PASS	intron_variant	MODIFIER	LOC101085594	101085594	transcript	XM_006927173.4	protein_coding	25	c.2264+4989A>T
chrA1	5472022	A	T	PASS	intron_variant	MODIFIER	LOC101085594	101085594	transcript	XM_023250050.1	protein_coding	25	c.2384+4989A>T
chrA1	5472022	A	T	PASS	intron_variant	MODIFIER	LOC101085594	101085594	transcript	XM_023250035.1	protein_coding	25	c.2384+4989A>T
chrA1	5472022	A	T	PASS	intron_variant	MODIFIER	LOC101085594	101085594	transcript	XM_023250041.1	protein_coding	25	c.2384+4989A>T
chrA1	5472022	A	T	PASS	intron_variant	MODIFIER	LOC101085594	101085594	transcript	XM_019820599.2	protein_coding	25	c.2348+4989A>T
chrA1	5472022	A	T	PASS	intron_variant	MODIFIER	LOC101085594	101085594	transcript	XM_019820927.2	protein_coding	26	c.2264+4989A>T
chrA1	5472022	A	T	PASS	intron_variant	MODIFIER	LOC101085594	101085594	transcript	XM_019820968.2	protein_coding	25	c.2264+4989A>T
chrA1	5505639	A	G	PASS	intron_variant	MODIFIER	LOC101085594	101085594	transcript	XM_023250034.1	protein_coding	25	c.2385-32119A>G
chrA1	5505639	A	G	PASS	intron_variant	MODIFIER	LOC101085594	101085594	transcript	XM_019820987.2	protein_coding	25	c.2265-32119A>G
chrA1	5505639	A	G	PASS	intron_variant	MODIFIER	LOC101085594	101085594	transcript	XM_006927173.4	protein_coding	25	c.2265-32119A>G
chrA1	5505639	A	G	PASS	intron_variant	MODIFIER	LOC101085594	101085594	transcript	XM_023250050.1	protein_coding	25	c.2385-32119A>G
chrA1	5505639	A	G	PASS	intron_variant	MODIFIER	LOC101085594	101085594	transcript	XM_023250035.1	protein_coding	25	c.2385-32119A>G
chrA1	5505639	A	G	PASS	intron_variant	MODIFIER	LOC101085594	101085594	transcript	XM_023250041.1	protein_coding	25	c.2385-32119A>G
chrA1	5505639	A	G	PASS	intron_variant	MODIFIER	LOC101085594	101085594	transcript	XM_019820599.2	protein_coding	25	c.2349-32119A>G
chrA1	5505639	A	G	PASS	intron_variant	MODIFIER	LOC101085594	101085594	transcript	XM_019820927.2	protein_coding	26	c.2265-32119A>G
chrA1	5505639	A	G	PASS	intron_variant	MODIFIER	LOC101085594	101085594	transcript	XM_019820968.2	protein_coding	25	c.2265-32119A>G
chrA1	5514620	C	T	PASS	intron_variant	MODIFIER	LOC101085594	101085594	transcript	XM_023250034.1	protein_coding	25	c.2385-23138C>T
chrA1	5514620	C	T	PASS	intron_variant	MODIFIER	LOC101085594	101085594	transcript	XM_019820987.2	protein_coding	25	c.2265-23138C>T
chrA1	5514620	C	T	PASS	intron_variant	MODIFIER	LOC101085594	101085594	transcript	XM_006927173.4	protein_coding	25	c.2265-23138C>T
chrA1	5514620	C	T	PASS	intron_variant	MODIFIER	LOC101085594	101085594	transcript	XM_023250050.1	protein_coding	25	c.2385-23138C>T
chrA1	5514620	C	T	PASS	intron_variant	MODIFIER	LOC101085594	101085594	transcript	XM_023250035.1	protein_coding	25	c.2385-23138C>T
chrA1	5514620	C	T	PASS	intron_variant	MODIFIER	LOC101085594	101085594	transcript	XM_023250041.1	protein_coding	25	c.2385-23138C>T
chrA1	5514620	C	T	PASS	intron_variant	MODIFIER	LOC101085594	101085594	transcript	XM_019820599.2	protein_coding	25	c.2349-23138C>T
chrA1	5514620	C	T	PASS	intron_variant	MODIFIER	LOC101085594	101085594	transcript	XM_019820927.2	protein_coding	26	c.2265-23138C>T
chrA1	5514620	C	T	PASS	intron_variant	MODIFIER	LOC101085594	101085594	transcript	XM_019820968.2	protein_coding	25	c.2265-23138C>T
chrA1	5515912	T	C	PASS	intron_variant	MODIFIER	LOC101085594	101085594	transcript	XM_023250034.1	protein_coding	25	c.2385-21846T>C
chrA1	5515912	T	C	PASS	intron_variant	MODIFIER	LOC101085594	101085594	transcript	XM_019820987.2	protein_coding	25	c.2265-21846T>C
chrA1	5515912	T	C	PASS	intron_variant	MODIFIER	LOC101085594	101085594	transcript	XM_006927173.4	protein_coding	25	c.2265-21846T>C
chrA1	5515912	T	C	PASS	intron_variant	MODIFIER	LOC101085594	101085594	transcript	XM_023250050.1	protein_coding	25	c.2385-21846T>C
chrA1	5515912	T	C	PASS	intron_variant	MODIFIER	LOC101085594	101085594	transcript	XM_023250035.1	protein_coding	25	c.2385-21846T>C
chrA1	5515912	T	C	PASS	intron_variant	MODIFIER	LOC101085594	101085594	transcript	XM_023250041.1	protein_coding	25	c.2385-21846T>C
chrA1	5515912	T	C	PASS	intron_variant	MODIFIER	LOC101085594	101085594	transcript	XM_019820599.2	protein_coding	25	c.2349-21846T>C
chrA1	5515912	T	C	PASS	intron_variant	MODIFIER	LOC101085594	101085594	transcript	XM_019820927.2	protein_coding	26	c.2265-21846T>C
chrA1	5515912	T	C	PASS	intron_variant	MODIFIER	LOC101085594	101085594	transcript	XM_019820968.2	protein_coding	25	c.2265-21846T>C
chrA1	5515915	C	T	PASS	intron_variant	MODIFIER	LOC101085594	101085594	transcript	XM_023250034.1	protein_coding	25	c.2385-21843C>T
chrA1	5515915	C	T	PASS	intron_variant	MODIFIER	LOC101085594	101085594	transcript	XM_019820987.2	protein_coding	25	c.2265-21843C>T
chrA1	5515915	C	T	PASS	intron_variant	MODIFIER	LOC101085594	101085594	transcript	XM_006927173.4	protein_coding	25	c.2265-21843C>T
chrA1	5515915	C	T	PASS	intron_variant	MODIFIER	LOC101085594	101085594	transcript	XM_023250050.1	protein_coding	25	c.2385-21843C>T
chrA1	5515915	C	T	PASS	intron_variant	MODIFIER	LOC101085594	101085594	transcript	XM_023250035.1	protein_coding	25	c.2385-21843C>T
chrA1	5515915	C	T	PASS	intron_variant	MODIFIER	LOC101085594	101085594	transcript	XM_023250041.1	protein_coding	25	c.2385-21843C>T
chrA1	5515915	C	T	PASS	intron_variant	MODIFIER	LOC101085594	101085594	transcript	XM_019820599.2	protein_coding	25	c.2349-21843C>T
chrA1	5515915	C	T	PASS	intron_variant	MODIFIER	LOC101085594	101085594	transcript	XM_019820927.2	protein_coding	26	c.2265-21843C>T
chrA1	5515915	C	T	PASS	intron_variant	MODIFIER	LOC101085594	101085594	transcript	XM_019820968.2	protein_coding	25	c.2265-21843C>T
chrA1	5515922	T	C	PASS	intron_variant	MODIFIER	LOC101085594	101085594	transcript	XM_023250034.1	protein_coding	25	c.2385-21836T>C
chrA1	5515922	T	C	PASS	intron_variant	MODIFIER	LOC101085594	101085594	transcript	XM_019820987.2	protein_coding	25	c.2265-21836T>C
chrA1	5515922	T	C	PASS	intron_variant	MODIFIER	LOC101085594	101085594	transcript	XM_006927173.4	protein_coding	25	c.2265-21836T>C
chrA1	5515922	T	C	PASS	intron_variant	MODIFIER	LOC101085594	101085594	transcript	XM_023250050.1	protein_coding	25	c.2385-21836T>C
chrA1	5515922	T	C	PASS	intron_variant	MODIFIER	LOC101085594	101085594	transcript	XM_023250035.1	protein_coding	25	c.2385-21836T>C
chrA1	5515922	T	C	PASS	intron_variant	MODIFIER	LOC101085594	101085594	transcript	XM_023250041.1	protein_coding	25	c.2385-21836T>C
chrA1	5515922	T	C	PASS	intron_variant	MODIFIER	LOC101085594	101085594	transcript	XM_019820599.2	protein_coding	25	c.2349-21836T>C
chrA1	5515922	T	C	PASS	intron_variant	MODIFIER	LOC101085594	101085594	transcript	XM_019820927.2	protein_coding	26	c.2265-21836T>C
chrA1	5515922	T	C	PASS	intron_variant	MODIFIER	LOC101085594	101085594	transcript	XM_019820968.2	protein_coding	25	c.2265-21836T>C
chrA1	5515925	C	T	PASS	intron_variant	MODIFIER	LOC101085594	101085594	transcript	XM_023250034.1	protein_coding	25	c.2385-21833C>T
chrA1	5515925	C	T	PASS	intron_variant	MODIFIER	LOC101085594	101085594	transcript	XM_019820987.2	protein_coding	25	c.2265-21833C>T
chrA1	5515925	C	T	PASS	intron_variant	MODIFIER	LOC101085594	101085594	transcript	XM_006927173.4	protein_coding	25	c.2265-21833C>T
chrA1	5515925	C	T	PASS	intron_variant	MODIFIER	LOC101085594	101085594	transcript	XM_023250050.1	protein_coding	25	c.2385-21833C>T
chrA1	5515925	C	T	PASS	intron_variant	MODIFIER	LOC101085594	101085594	transcript	XM_023250035.1	protein_coding	25	c.2385-21833C>T
chrA1	5515925	C	T	PASS	intron_variant	MODIFIER	LOC101085594	101085594	transcript	XM_023250041.1	protein_coding	25	c.2385-21833C>T
chrA1	5515925	C	T	PASS	intron_variant	MODIFIER	LOC101085594	101085594	transcript	XM_019820599.2	protein_coding	25	c.2349-21833C>T
chrA1	5515925	C	T	PASS	intron_variant	MODIFIER	LOC101085594	101085594	transcript	XM_019820927.2	protein_coding	26	c.2265-21833C>T
chrA1	5515925	C	T	PASS	intron_variant	MODIFIER	LOC101085594	101085594	transcript	XM_019820968.2	protein_coding	25	c.2265-21833C>T
chrA1	5533816	T	G	PASS	intron_variant	MODIFIER	LOC101085594	101085594	transcript	XM_023250034.1	protein_coding	25	c.2385-3942T>G
chrA1	5533816	T	G	PASS	intron_variant	MODIFIER	LOC101085594	101085594	transcript	XM_019820987.2	protein_coding	25	c.2265-3942T>G
chrA1	5533816	T	G	PASS	intron_variant	MODIFIER	LOC101085594	101085594	transcript	XM_006927173.4	protein_coding	25	c.2265-3942T>G
chrA1	5533816	T	G	PASS	intron_variant	MODIFIER	LOC101085594	101085594	transcript	XM_023250050.1	protein_coding	25	c.2385-3942T>G
chrA1	5533816	T	G	PASS	intron_variant	MODIFIER	LOC101085594	101085594	transcript	XM_023250035.1	protein_coding	25	c.2385-3942T>G
chrA1	5533816	T	G	PASS	intron_variant	MODIFIER	LOC101085594	101085594	transcript	XM_023250041.1	protein_coding	25	c.2385-3942T>G
chrA1	5533816	T	G	PASS	intron_variant	MODIFIER	LOC101085594	101085594	transcript	XM_019820599.2	protein_coding	25	c.2349-3942T>G
chrA1	5533816	T	G	PASS	intron_variant	MODIFIER	LOC101085594	101085594	transcript	XM_019820927.2	protein_coding	26	c.2265-3942T>G
chrA1	5533816	T	G	PASS	intron_variant	MODIFIER	LOC101085594	101085594	transcript	XM_019820968.2	protein_coding	25	c.2265-3942T>G
chrA1	5543250	C	T	PASS	intron_variant	MODIFIER	LOC101085594	101085594	transcript	XM_023250034.1	protein_coding	27	c.2679+268C>T
chrA1	5543250	C	T	PASS	intron_variant	MODIFIER	LOC101085594	101085594	transcript	XM_019820987.2	protein_coding	27	c.2559+268C>T
chrA1	5543250	C	T	PASS	intron_variant	MODIFIER	LOC101085594	101085594	transcript	XM_006927173.4	protein_coding	27	c.2559+268C>T
chrA1	5543250	C	T	PASS	intron_variant	MODIFIER	LOC101085594	101085594	transcript	XM_023250050.1	protein_coding	27	c.2679+268C>T
chrA1	5543250	C	T	PASS	intron_variant	MODIFIER	LOC101085594	101085594	transcript	XM_023250035.1	protein_coding	27	c.2679+268C>T
chrA1	5543250	C	T	PASS	intron_variant	MODIFIER	LOC101085594	101085594	transcript	XM_023250041.1	protein_coding	27	c.2679+268C>T
chrA1	5543250	C	T	PASS	intron_variant	MODIFIER	LOC101085594	101085594	transcript	XM_019820599.2	protein_coding	27	c.2643+268C>T
chrA1	5543250	C	T	PASS	intron_variant	MODIFIER	LOC101085594	101085594	transcript	XM_019820927.2	protein_coding	28	c.2559+268C>T
chrA1	5543250	C	T	PASS	intron_variant	MODIFIER	LOC101085594	101085594	transcript	XM_019820968.2	protein_coding	27	c.2559+268C>T
chrA1	5676808	C	CCCT	PASS	intron_variant	MODIFIER	LOC101085594	101085594	transcript	XM_023250034.1	protein_coding	33	c.3184-37375_3184-37374insCCT
chrA1	5676808	C	CCCT	PASS	intron_variant	MODIFIER	LOC101085594	101085594	transcript	XM_019820987.2	protein_coding	33	c.3064-37375_3064-37374insCCT
chrA1	5676808	C	CCCT	PASS	intron_variant	MODIFIER	LOC101085594	101085594	transcript	XM_006927173.4	protein_coding	33	c.3064-37375_3064-37374insCCT
chrA1	5676808	C	CCCT	PASS	intron_variant	MODIFIER	LOC101085594	101085594	transcript	XM_023250050.1	protein_coding	32	c.3127-37375_3127-37374insCCT
chrA1	5676808	C	CCCT	PASS	intron_variant	MODIFIER	LOC101085594	101085594	transcript	XM_023250035.1	protein_coding	33	c.3184-37375_3184-37374insCCT
chrA1	5676808	C	CCCT	PASS	intron_variant	MODIFIER	LOC101085594	101085594	transcript	XM_023250041.1	protein_coding	33	c.3184-37375_3184-37374insCCT
chrA1	5676808	C	CCCT	PASS	intron_variant	MODIFIER	LOC101085594	101085594	transcript	XM_019820599.2	protein_coding	33	c.3148-37375_3148-37374insCCT
chrA1	5676808	C	CCCT	PASS	intron_variant	MODIFIER	LOC101085594	101085594	transcript	XM_019820927.2	protein_coding	34	c.3064-37375_3064-37374insCCT
chrA1	5676808	C	CCCT	PASS	intron_variant	MODIFIER	LOC101085594	101085594	transcript	XM_019820968.2	protein_coding	33	c.3064-37375_3064-37374insCCT
chrA1	5691098	C	T	PASS	intron_variant	MODIFIER	LOC101085594	101085594	transcript	XM_023250034.1	protein_coding	33	c.3184-23085C>T
chrA1	5691098	C	T	PASS	intron_variant	MODIFIER	LOC101085594	101085594	transcript	XM_019820987.2	protein_coding	33	c.3064-23085C>T
chrA1	5691098	C	T	PASS	intron_variant	MODIFIER	LOC101085594	101085594	transcript	XM_006927173.4	protein_coding	33	c.3064-23085C>T
chrA1	5691098	C	T	PASS	intron_variant	MODIFIER	LOC101085594	101085594	transcript	XM_023250050.1	protein_coding	32	c.3127-23085C>T
chrA1	5691098	C	T	PASS	intron_variant	MODIFIER	LOC101085594	101085594	transcript	XM_023250035.1	protein_coding	33	c.3184-23085C>T
chrA1	5691098	C	T	PASS	intron_variant	MODIFIER	LOC101085594	101085594	transcript	XM_023250041.1	protein_coding	33	c.3184-23085C>T
chrA1	5691098	C	T	PASS	intron_variant	MODIFIER	LOC101085594	101085594	transcript	XM_019820599.2	protein_coding	33	c.3148-23085C>T
chrA1	5691098	C	T	PASS	intron_variant	MODIFIER	LOC101085594	101085594	transcript	XM_019820927.2	protein_coding	34	c.3064-23085C>T
chrA1	5691098	C	T	PASS	intron_variant	MODIFIER	LOC101085594	101085594	transcript	XM_019820968.2	protein_coding	33	c.3064-23085C>T
chrA1	5727391	G	A	PASS	intron_variant	MODIFIER	LOC101085594	101085594	transcript	XM_023250034.1	protein_coding	35	c.3377+6978G>A
chrA1	5727391	G	A	PASS	intron_variant	MODIFIER	LOC101085594	101085594	transcript	XM_019820987.2	protein_coding	35	c.3257+6978G>A
chrA1	5727391	G	A	PASS	intron_variant	MODIFIER	LOC101085594	101085594	transcript	XM_006927173.4	protein_coding	35	c.3257+6978G>A
chrA1	5727391	G	A	PASS	intron_variant	MODIFIER	LOC101085594	101085594	transcript	XM_023250050.1	protein_coding	34	c.3320+6978G>A
chrA1	5727391	G	A	PASS	intron_variant	MODIFIER	LOC101085594	101085594	transcript	XM_023250035.1	protein_coding	35	c.3377+6978G>A
chrA1	5727391	G	A	PASS	intron_variant	MODIFIER	LOC101085594	101085594	transcript	XM_023250041.1	protein_coding	35	c.3377+6978G>A
chrA1	5727391	G	A	PASS	intron_variant	MODIFIER	LOC101085594	101085594	transcript	XM_019820599.2	protein_coding	35	c.3341+6978G>A
chrA1	5727391	G	A	PASS	intron_variant	MODIFIER	LOC101085594	101085594	transcript	XM_019820927.2	protein_coding	36	c.3257+6978G>A
chrA1	5727391	G	A	PASS	intron_variant	MODIFIER	LOC101085594	101085594	transcript	XM_019820968.2	protein_coding	35	c.3257+6978G>A
chrA1	5736305	G	A	PASS	intron_variant	MODIFIER	LOC101085594	101085594	transcript	XM_023250034.1	protein_coding	35	c.3377+15892G>A
chrA1	5736305	G	A	PASS	intron_variant	MODIFIER	LOC101085594	101085594	transcript	XM_019820987.2	protein_coding	35	c.3257+15892G>A
chrA1	5736305	G	A	PASS	intron_variant	MODIFIER	LOC101085594	101085594	transcript	XM_006927173.4	protein_coding	35	c.3257+15892G>A
chrA1	5736305	G	A	PASS	intron_variant	MODIFIER	LOC101085594	101085594	transcript	XM_023250050.1	protein_coding	34	c.3320+15892G>A
chrA1	5736305	G	A	PASS	intron_variant	MODIFIER	LOC101085594	101085594	transcript	XM_023250035.1	protein_coding	35	c.3377+15892G>A
chrA1	5736305	G	A	PASS	intron_variant	MODIFIER	LOC101085594	101085594	transcript	XM_023250041.1	protein_coding	35	c.3377+15892G>A
chrA1	5736305	G	A	PASS	intron_variant	MODIFIER	LOC101085594	101085594	transcript	XM_019820599.2	protein_coding	35	c.3341+15892G>A
chrA1	5736305	G	A	PASS	intron_variant	MODIFIER	LOC101085594	101085594	transcript	XM_019820927.2	protein_coding	36	c.3257+15892G>A
chrA1	5736305	G	A	PASS	intron_variant	MODIFIER	LOC101085594	101085594	transcript	XM_019820968.2	protein_coding	35	c.3257+15892G>A
chrA1	5745372	G	A	PASS	intron_variant	MODIFIER	LOC101085594	101085594	transcript	XM_023250034.1	protein_coding	35	c.3378-12781G>A
chrA1	5745372	G	A	PASS	intron_variant	MODIFIER	LOC101085594	101085594	transcript	XM_019820987.2	protein_coding	35	c.3258-12781G>A
chrA1	5745372	G	A	PASS	intron_variant	MODIFIER	LOC101085594	101085594	transcript	XM_006927173.4	protein_coding	35	c.3258-12781G>A
chrA1	5745372	G	A	PASS	intron_variant	MODIFIER	LOC101085594	101085594	transcript	XM_023250050.1	protein_coding	34	c.3321-12781G>A
chrA1	5745372	G	A	PASS	intron_variant	MODIFIER	LOC101085594	101085594	transcript	XM_023250035.1	protein_coding	35	c.3378-12781G>A
chrA1	5745372	G	A	PASS	intron_variant	MODIFIER	LOC101085594	101085594	transcript	XM_023250041.1	protein_coding	35	c.3378-12781G>A
chrA1	5745372	G	A	PASS	intron_variant	MODIFIER	LOC101085594	101085594	transcript	XM_019820599.2	protein_coding	35	c.3342-12781G>A
chrA1	5745372	G	A	PASS	intron_variant	MODIFIER	LOC101085594	101085594	transcript	XM_019820927.2	protein_coding	36	c.3258-12781G>A
chrA1	5745372	G	A	PASS	intron_variant	MODIFIER	LOC101085594	101085594	transcript	XM_019820968.2	protein_coding	35	c.3258-12781G>A
chrA1	5819359	G	A	PASS	intergenic_region	MODIFIER	LOC101085594-LOC101096779	101085594-101096779	intergenic_region	101085594-101096779		-1	n.5819359G>A
chrA1	5968840	T	TCTCC	PASS	intron_variant	MODIFIER	LOC101096779	101096779	transcript	XM_019821051.2	protein_coding	20	c.1656+1426_1656+1427insGGAG
chrA1	5968840	T	TCTCC	PASS	intron_variant	MODIFIER	LOC101096779	101096779	transcript	XM_023250092.1	protein_coding	18	c.1404+1426_1404+1427insGGAG
chrA1	5968840	T	TCTCC	PASS	intron_variant	MODIFIER	LOC101096779	101096779	transcript	XM_023250080.1	protein_coding	20	c.1656+1426_1656+1427insGGAG
chrA1	5968840	T	TCTCC	PASS	intron_variant	MODIFIER	LOC101096779	101096779	transcript	XM_023250086.1	protein_coding	20	c.1656+1426_1656+1427insGGAG
chrA1	5968840	T	TCTCC	PASS	intron_variant	MODIFIER	LOC101096779	101096779	transcript	XM_023250077.1	protein_coding	20	c.1656+1426_1656+1427insGGAG
chrA1	5968840	T	TCTCC	PASS	intron_variant	MODIFIER	LOC101096779	101096779	transcript	XM_023250074.1	protein_coding	20	c.1656+1426_1656+1427insGGAG
chrA1	5968840	T	TCTCC	PASS	intron_variant	MODIFIER	LOC101096779	101096779	transcript	XM_023250089.1	protein_coding	20	c.1656+1426_1656+1427insGGAG
chrA1	5968840	T	TCTCC	PASS	intron_variant	MODIFIER	LOC101096779	101096779	transcript	XM_023250096.1	protein_coding	15	c.1296+1426_1296+1427insGGAG
chrA1	5971252	C	CA	PASS	intron_variant	MODIFIER	LOC101096779	101096779	transcript	XM_019821051.2	protein_coding	19	c.1587-917_1587-916insT
chrA1	5971252	C	CA	PASS	intron_variant	MODIFIER	LOC101096779	101096779	transcript	XM_023250092.1	protein_coding	17	c.1335-917_1335-916insT
chrA1	5971252	C	CA	PASS	intron_variant	MODIFIER	LOC101096779	101096779	transcript	XM_023250080.1	protein_coding	19	c.1587-917_1587-916insT
chrA1	5971252	C	CA	PASS	intron_variant	MODIFIER	LOC101096779	101096779	transcript	XM_023250086.1	protein_coding	19	c.1587-917_1587-916insT
chrA1	5971252	C	CA	PASS	intron_variant	MODIFIER	LOC101096779	101096779	transcript	XM_023250077.1	protein_coding	19	c.1587-917_1587-916insT
chrA1	5971252	C	CA	PASS	intron_variant	MODIFIER	LOC101096779	101096779	transcript	XM_023250074.1	protein_coding	19	c.1587-917_1587-916insT
chrA1	5971252	C	CA	PASS	intron_variant	MODIFIER	LOC101096779	101096779	transcript	XM_023250089.1	protein_coding	19	c.1587-917_1587-916insT
chrA1	5971252	C	CA	PASS	intron_variant	MODIFIER	LOC101096779	101096779	transcript	XM_023250096.1	protein_coding	14	c.1227-917_1227-916insT
chrA1	5973185	A	G	PASS	intron_variant	MODIFIER	LOC101096779	101096779	transcript	XM_019821051.2	protein_coding	18	c.1537-250T>C
chrA1	5973185	A	G	PASS	intron_variant	MODIFIER	LOC101096779	101096779	transcript	XM_023250092.1	protein_coding	16	c.1285-250T>C
chrA1	5973185	A	G	PASS	intron_variant	MODIFIER	LOC101096779	101096779	transcript	XM_023250080.1	protein_coding	18	c.1537-250T>C
chrA1	5973185	A	G	PASS	intron_variant	MODIFIER	LOC101096779	101096779	transcript	XM_023250086.1	protein_coding	18	c.1537-250T>C
chrA1	5973185	A	G	PASS	intron_variant	MODIFIER	LOC101096779	101096779	transcript	XM_023250077.1	protein_coding	18	c.1537-250T>C
chrA1	5973185	A	G	PASS	intron_variant	MODIFIER	LOC101096779	101096779	transcript	XM_023250074.1	protein_coding	18	c.1537-250T>C
chrA1	5973185	A	G	PASS	intron_variant	MODIFIER	LOC101096779	101096779	transcript	XM_023250089.1	protein_coding	18	c.1537-250T>C
chrA1	5973185	A	G	PASS	intron_variant	MODIFIER	LOC101096779	101096779	transcript	XM_023250096.1	protein_coding	13	c.1177-250T>C
chrA1	5977103	T	G	PASS	intron_variant	MODIFIER	LOC101096779	101096779	transcript	XM_019821051.2	protein_coding	15	c.1271+202A>C
chrA1	5977103	T	G	PASS	intron_variant	MODIFIER	LOC101096779	101096779	transcript	XM_023250092.1	protein_coding	13	c.1019+202A>C
chrA1	5977103	T	G	PASS	intron_variant	MODIFIER	LOC101096779	101096779	transcript	XM_023250080.1	protein_coding	15	c.1271+202A>C
chrA1	5977103	T	G	PASS	intron_variant	MODIFIER	LOC101096779	101096779	transcript	XM_023250086.1	protein_coding	15	c.1271+202A>C
chrA1	5977103	T	G	PASS	intron_variant	MODIFIER	LOC101096779	101096779	transcript	XM_023250077.1	protein_coding	15	c.1271+202A>C
chrA1	5977103	T	G	PASS	intron_variant	MODIFIER	LOC101096779	101096779	transcript	XM_023250074.1	protein_coding	15	c.1271+202A>C
chrA1	5977103	T	G	PASS	intron_variant	MODIFIER	LOC101096779	101096779	transcript	XM_023250089.1	protein_coding	15	c.1271+202A>C
chrA1	5977103	T	G	PASS	intron_variant	MODIFIER	LOC101096779	101096779	transcript	XM_023250096.1	protein_coding	10	c.911+202A>C
chrA1	5978384	C	T	PASS	intron_variant	MODIFIER	LOC101096779	101096779	transcript	XM_019821051.2	protein_coding	13	c.1141-701G>A
chrA1	5978384	C	T	PASS	intron_variant	MODIFIER	LOC101096779	101096779	transcript	XM_023250092.1	protein_coding	11	c.889-701G>A
chrA1	5978384	C	T	PASS	intron_variant	MODIFIER	LOC101096779	101096779	transcript	XM_023250080.1	protein_coding	13	c.1141-701G>A
chrA1	5978384	C	T	PASS	intron_variant	MODIFIER	LOC101096779	101096779	transcript	XM_023250086.1	protein_coding	13	c.1141-701G>A
chrA1	5978384	C	T	PASS	intron_variant	MODIFIER	LOC101096779	101096779	transcript	XM_023250077.1	protein_coding	13	c.1141-701G>A
chrA1	5978384	C	T	PASS	intron_variant	MODIFIER	LOC101096779	101096779	transcript	XM_023250074.1	protein_coding	13	c.1141-701G>A
chrA1	5978384	C	T	PASS	intron_variant	MODIFIER	LOC101096779	101096779	transcript	XM_023250089.1	protein_coding	13	c.1141-701G>A
chrA1	5978384	C	T	PASS	intron_variant	MODIFIER	LOC101096779	101096779	transcript	XM_023250096.1	protein_coding	8	c.781-701G>A
chrA1	5979517	G	T	PASS	intron_variant	MODIFIER	LOC101096779	101096779	transcript	XM_019821051.2	protein_coding	13	c.1141-1834C>A
chrA1	5979517	G	T	PASS	intron_variant	MODIFIER	LOC101096779	101096779	transcript	XM_023250092.1	protein_coding	11	c.889-1834C>A
chrA1	5979517	G	T	PASS	intron_variant	MODIFIER	LOC101096779	101096779	transcript	XM_023250080.1	protein_coding	13	c.1141-1834C>A
chrA1	5979517	G	T	PASS	intron_variant	MODIFIER	LOC101096779	101096779	transcript	XM_023250086.1	protein_coding	13	c.1141-1834C>A
chrA1	5979517	G	T	PASS	intron_variant	MODIFIER	LOC101096779	101096779	transcript	XM_023250077.1	protein_coding	13	c.1141-1834C>A
chrA1	5979517	G	T	PASS	intron_variant	MODIFIER	LOC101096779	101096779	transcript	XM_023250074.1	protein_coding	13	c.1141-1834C>A
chrA1	5979517	G	T	PASS	intron_variant	MODIFIER	LOC101096779	101096779	transcript	XM_023250089.1	protein_coding	13	c.1141-1834C>A
chrA1	5979517	G	T	PASS	intron_variant	MODIFIER	LOC101096779	101096779	transcript	XM_023250096.1	protein_coding	8	c.781-1834C>A
chrA1	5980016	G	A	PASS	intron_variant	MODIFIER	LOC101096779	101096779	transcript	XM_019821051.2	protein_coding	13	c.1141-2333C>T
chrA1	5980016	G	A	PASS	intron_variant	MODIFIER	LOC101096779	101096779	transcript	XM_023250092.1	protein_coding	11	c.889-2333C>T
chrA1	5980016	G	A	PASS	intron_variant	MODIFIER	LOC101096779	101096779	transcript	XM_023250080.1	protein_coding	13	c.1141-2333C>T
chrA1	5980016	G	A	PASS	intron_variant	MODIFIER	LOC101096779	101096779	transcript	XM_023250086.1	protein_coding	13	c.1141-2333C>T
chrA1	5980016	G	A	PASS	intron_variant	MODIFIER	LOC101096779	101096779	transcript	XM_023250077.1	protein_coding	13	c.1141-2333C>T
chrA1	5980016	G	A	PASS	intron_variant	MODIFIER	LOC101096779	101096779	transcript	XM_023250074.1	protein_coding	13	c.1141-2333C>T
chrA1	5980016	G	A	PASS	intron_variant	MODIFIER	LOC101096779	101096779	transcript	XM_023250089.1	protein_coding	13	c.1141-2333C>T
chrA1	5980016	G	A	PASS	intron_variant	MODIFIER	LOC101096779	101096779	transcript	XM_023250096.1	protein_coding	8	c.781-2333C>T
chrA1	5981358	A	G	PASS	intron_variant	MODIFIER	LOC101096779	101096779	transcript	XM_019821051.2	protein_coding	13	c.1140+2114T>C
chrA1	5981358	A	G	PASS	intron_variant	MODIFIER	LOC101096779	101096779	transcript	XM_023250092.1	protein_coding	11	c.888+2114T>C
chrA1	5981358	A	G	PASS	intron_variant	MODIFIER	LOC101096779	101096779	transcript	XM_023250080.1	protein_coding	13	c.1140+2114T>C
chrA1	5981358	A	G	PASS	intron_variant	MODIFIER	LOC101096779	101096779	transcript	XM_023250086.1	protein_coding	13	c.1140+2114T>C
chrA1	5981358	A	G	PASS	intron_variant	MODIFIER	LOC101096779	101096779	transcript	XM_023250077.1	protein_coding	13	c.1140+2114T>C
chrA1	5981358	A	G	PASS	intron_variant	MODIFIER	LOC101096779	101096779	transcript	XM_023250074.1	protein_coding	13	c.1140+2114T>C
chrA1	5981358	A	G	PASS	intron_variant	MODIFIER	LOC101096779	101096779	transcript	XM_023250089.1	protein_coding	13	c.1140+2114T>C
chrA1	5981358	A	G	PASS	intron_variant	MODIFIER	LOC101096779	101096779	transcript	XM_023250096.1	protein_coding	8	c.780+2114T>C
chrA1	5984063	T	C	PASS	intron_variant	MODIFIER	LOC101096779	101096779	transcript	XM_019821051.2	protein_coding	12	c.1062+496A>G
chrA1	5984063	T	C	PASS	intron_variant	MODIFIER	LOC101096779	101096779	transcript	XM_023250092.1	protein_coding	10	c.810+496A>G
chrA1	5984063	T	C	PASS	intron_variant	MODIFIER	LOC101096779	101096779	transcript	XM_023250080.1	protein_coding	12	c.1062+496A>G
chrA1	5984063	T	C	PASS	intron_variant	MODIFIER	LOC101096779	101096779	transcript	XM_023250086.1	protein_coding	12	c.1062+496A>G
chrA1	5984063	T	C	PASS	intron_variant	MODIFIER	LOC101096779	101096779	transcript	XM_023250077.1	protein_coding	12	c.1062+496A>G
chrA1	5984063	T	C	PASS	intron_variant	MODIFIER	LOC101096779	101096779	transcript	XM_023250074.1	protein_coding	12	c.1062+496A>G
chrA1	5984063	T	C	PASS	intron_variant	MODIFIER	LOC101096779	101096779	transcript	XM_023250089.1	protein_coding	12	c.1062+496A>G
chrA1	5984063	T	C	PASS	intron_variant	MODIFIER	LOC101096779	101096779	transcript	XM_023250096.1	protein_coding	7	c.702+496A>G
chrA1	5984088	C	A	PASS	intron_variant	MODIFIER	LOC101096779	101096779	transcript	XM_019821051.2	protein_coding	12	c.1062+471G>T
chrA1	5984088	C	A	PASS	intron_variant	MODIFIER	LOC101096779	101096779	transcript	XM_023250092.1	protein_coding	10	c.810+471G>T
chrA1	5984088	C	A	PASS	intron_variant	MODIFIER	LOC101096779	101096779	transcript	XM_023250080.1	protein_coding	12	c.1062+471G>T
chrA1	5984088	C	A	PASS	intron_variant	MODIFIER	LOC101096779	101096779	transcript	XM_023250086.1	protein_coding	12	c.1062+471G>T
chrA1	5984088	C	A	PASS	intron_variant	MODIFIER	LOC101096779	101096779	transcript	XM_023250077.1	protein_coding	12	c.1062+471G>T
chrA1	5984088	C	A	PASS	intron_variant	MODIFIER	LOC101096779	101096779	transcript	XM_023250074.1	protein_coding	12	c.1062+471G>T
chrA1	5984088	C	A	PASS	intron_variant	MODIFIER	LOC101096779	101096779	transcript	XM_023250089.1	protein_coding	12	c.1062+471G>T
chrA1	5984088	C	A	PASS	intron_variant	MODIFIER	LOC101096779	101096779	transcript	XM_023250096.1	protein_coding	7	c.702+471G>T
chrA1	5984901	C	A	PASS	intron_variant	MODIFIER	LOC101096779	101096779	transcript	XM_019821051.2	protein_coding	11	c.935-215G>T
chrA1	5984901	C	A	PASS	intron_variant	MODIFIER	LOC101096779	101096779	transcript	XM_023250092.1	protein_coding	9	c.683-215G>T
chrA1	5984901	C	A	PASS	intron_variant	MODIFIER	LOC101096779	101096779	transcript	XM_023250080.1	protein_coding	11	c.935-215G>T
chrA1	5984901	C	A	PASS	intron_variant	MODIFIER	LOC101096779	101096779	transcript	XM_023250086.1	protein_coding	11	c.935-215G>T
chrA1	5984901	C	A	PASS	intron_variant	MODIFIER	LOC101096779	101096779	transcript	XM_023250077.1	protein_coding	11	c.935-215G>T
chrA1	5984901	C	A	PASS	intron_variant	MODIFIER	LOC101096779	101096779	transcript	XM_023250074.1	protein_coding	11	c.935-215G>T
chrA1	5984901	C	A	PASS	intron_variant	MODIFIER	LOC101096779	101096779	transcript	XM_023250089.1	protein_coding	11	c.935-215G>T
chrA1	5984901	C	A	PASS	intron_variant	MODIFIER	LOC101096779	101096779	transcript	XM_023250096.1	protein_coding	6	c.575-215G>T
chrA1	5990084	C	G	PASS	intron_variant	MODIFIER	LOC101096779	101096779	transcript	XM_019821051.2	protein_coding	11	c.934+43G>C
chrA1	5990084	C	G	PASS	intron_variant	MODIFIER	LOC101096779	101096779	transcript	XM_023250092.1	protein_coding	9	c.682+43G>C
chrA1	5990084	C	G	PASS	intron_variant	MODIFIER	LOC101096779	101096779	transcript	XM_023250080.1	protein_coding	11	c.934+43G>C
chrA1	5990084	C	G	PASS	intron_variant	MODIFIER	LOC101096779	101096779	transcript	XM_023250086.1	protein_coding	11	c.934+43G>C
chrA1	5990084	C	G	PASS	intron_variant	MODIFIER	LOC101096779	101096779	transcript	XM_023250077.1	protein_coding	11	c.934+43G>C
chrA1	5990084	C	G	PASS	intron_variant	MODIFIER	LOC101096779	101096779	transcript	XM_023250074.1	protein_coding	11	c.934+43G>C
chrA1	5990084	C	G	PASS	intron_variant	MODIFIER	LOC101096779	101096779	transcript	XM_023250089.1	protein_coding	11	c.934+43G>C
chrA1	5990084	C	G	PASS	intron_variant	MODIFIER	LOC101096779	101096779	transcript	XM_023250096.1	protein_coding	6	c.574+43G>C
chrA1	5995376	T	C	PASS	intron_variant	MODIFIER	LOC101096779	101096779	transcript	XM_019821051.2	protein_coding	8	c.532-654A>G
chrA1	5995376	T	C	PASS	intron_variant	MODIFIER	LOC101096779	101096779	transcript	XM_023250092.1	protein_coding	6	c.280-654A>G
chrA1	5995376	T	C	PASS	intron_variant	MODIFIER	LOC101096779	101096779	transcript	XM_023250080.1	protein_coding	8	c.532-654A>G
chrA1	5995376	T	C	PASS	intron_variant	MODIFIER	LOC101096779	101096779	transcript	XM_023250086.1	protein_coding	8	c.532-654A>G
chrA1	5995376	T	C	PASS	intron_variant	MODIFIER	LOC101096779	101096779	transcript	XM_023250077.1	protein_coding	8	c.532-654A>G
chrA1	5995376	T	C	PASS	intron_variant	MODIFIER	LOC101096779	101096779	transcript	XM_023250074.1	protein_coding	8	c.532-654A>G
chrA1	5995376	T	C	PASS	intron_variant	MODIFIER	LOC101096779	101096779	transcript	XM_023250089.1	protein_coding	8	c.532-654A>G
chrA1	5995376	T	C	PASS	intron_variant	MODIFIER	LOC101096779	101096779	transcript	XM_023250096.1	protein_coding	3	c.172-654A>G
chrA1	5996086	G	A	PASS	intron_variant	MODIFIER	LOC101096779	101096779	transcript	XM_019821051.2	protein_coding	8	c.532-1364C>T
chrA1	5996086	G	A	PASS	intron_variant	MODIFIER	LOC101096779	101096779	transcript	XM_023250092.1	protein_coding	6	c.280-1364C>T
chrA1	5996086	G	A	PASS	intron_variant	MODIFIER	LOC101096779	101096779	transcript	XM_023250080.1	protein_coding	8	c.532-1364C>T
chrA1	5996086	G	A	PASS	intron_variant	MODIFIER	LOC101096779	101096779	transcript	XM_023250086.1	protein_coding	8	c.532-1364C>T
chrA1	5996086	G	A	PASS	intron_variant	MODIFIER	LOC101096779	101096779	transcript	XM_023250077.1	protein_coding	8	c.532-1364C>T
chrA1	5996086	G	A	PASS	intron_variant	MODIFIER	LOC101096779	101096779	transcript	XM_023250074.1	protein_coding	8	c.532-1364C>T
chrA1	5996086	G	A	PASS	intron_variant	MODIFIER	LOC101096779	101096779	transcript	XM_023250089.1	protein_coding	8	c.532-1364C>T
chrA1	5996086	G	A	PASS	intron_variant	MODIFIER	LOC101096779	101096779	transcript	XM_023250096.1	protein_coding	3	c.172-1364C>T
chrA1	5996580	A	G	PASS	intron_variant	MODIFIER	LOC101096779	101096779	transcript	XM_019821051.2	protein_coding	8	c.532-1858T>C
chrA1	5996580	A	G	PASS	intron_variant	MODIFIER	LOC101096779	101096779	transcript	XM_023250092.1	protein_coding	6	c.280-1858T>C
chrA1	5996580	A	G	PASS	intron_variant	MODIFIER	LOC101096779	101096779	transcript	XM_023250080.1	protein_coding	8	c.532-1858T>C
chrA1	5996580	A	G	PASS	intron_variant	MODIFIER	LOC101096779	101096779	transcript	XM_023250086.1	protein_coding	8	c.532-1858T>C
chrA1	5996580	A	G	PASS	intron_variant	MODIFIER	LOC101096779	101096779	transcript	XM_023250077.1	protein_coding	8	c.532-1858T>C
chrA1	5996580	A	G	PASS	intron_variant	MODIFIER	LOC101096779	101096779	transcript	XM_023250074.1	protein_coding	8	c.532-1858T>C
chrA1	5996580	A	G	PASS	intron_variant	MODIFIER	LOC101096779	101096779	transcript	XM_023250089.1	protein_coding	8	c.532-1858T>C
chrA1	5996580	A	G	PASS	intron_variant	MODIFIER	LOC101096779	101096779	transcript	XM_023250096.1	protein_coding	3	c.172-1858T>C
chrA1	5997497	C	T	PASS	intron_variant	MODIFIER	LOC101096779	101096779	transcript	XM_019821051.2	protein_coding	8	c.532-2775G>A
chrA1	5997497	C	T	PASS	intron_variant	MODIFIER	LOC101096779	101096779	transcript	XM_023250092.1	protein_coding	6	c.280-2775G>A
chrA1	5997497	C	T	PASS	intron_variant	MODIFIER	LOC101096779	101096779	transcript	XM_023250080.1	protein_coding	8	c.532-2775G>A
chrA1	5997497	C	T	PASS	intron_variant	MODIFIER	LOC101096779	101096779	transcript	XM_023250086.1	protein_coding	8	c.532-2775G>A
chrA1	5997497	C	T	PASS	intron_variant	MODIFIER	LOC101096779	101096779	transcript	XM_023250077.1	protein_coding	8	c.532-2775G>A
chrA1	5997497	C	T	PASS	intron_variant	MODIFIER	LOC101096779	101096779	transcript	XM_023250074.1	protein_coding	8	c.532-2775G>A
chrA1	5997497	C	T	PASS	intron_variant	MODIFIER	LOC101096779	101096779	transcript	XM_023250089.1	protein_coding	8	c.532-2775G>A
chrA1	5997497	C	T	PASS	intron_variant	MODIFIER	LOC101096779	101096779	transcript	XM_023250096.1	protein_coding	3	c.172-2775G>A
chrA1	5998625	GTA	G	PASS	intron_variant	MODIFIER	LOC101096779	101096779	transcript	XM_019821051.2	protein_coding	8	c.532-3905_532-3904delTA
chrA1	5998625	GTA	G	PASS	intron_variant	MODIFIER	LOC101096779	101096779	transcript	XM_023250092.1	protein_coding	6	c.280-3905_280-3904delTA
chrA1	5998625	GTA	G	PASS	intron_variant	MODIFIER	LOC101096779	101096779	transcript	XM_023250080.1	protein_coding	8	c.532-3905_532-3904delTA
chrA1	5998625	GTA	G	PASS	intron_variant	MODIFIER	LOC101096779	101096779	transcript	XM_023250086.1	protein_coding	8	c.532-3905_532-3904delTA
chrA1	5998625	GTA	G	PASS	intron_variant	MODIFIER	LOC101096779	101096779	transcript	XM_023250077.1	protein_coding	8	c.532-3905_532-3904delTA
chrA1	5998625	GTA	G	PASS	intron_variant	MODIFIER	LOC101096779	101096779	transcript	XM_023250074.1	protein_coding	8	c.532-3905_532-3904delTA
chrA1	5998625	GTA	G	PASS	intron_variant	MODIFIER	LOC101096779	101096779	transcript	XM_023250089.1	protein_coding	8	c.532-3905_532-3904delTA
chrA1	5998625	GTA	G	PASS	intron_variant	MODIFIER	LOC101096779	101096779	transcript	XM_023250096.1	protein_coding	3	c.172-3905_172-3904delTA
chrA1	6001236	T	C	PASS	intron_variant	MODIFIER	LOC101096779	101096779	transcript	XM_019821051.2	protein_coding	8	c.531+2354A>G
chrA1	6001236	T	C	PASS	intron_variant	MODIFIER	LOC101096779	101096779	transcript	XM_023250092.1	protein_coding	6	c.279+2354A>G
chrA1	6001236	T	C	PASS	intron_variant	MODIFIER	LOC101096779	101096779	transcript	XM_023250080.1	protein_coding	8	c.531+2354A>G
chrA1	6001236	T	C	PASS	intron_variant	MODIFIER	LOC101096779	101096779	transcript	XM_023250086.1	protein_coding	8	c.531+2354A>G
chrA1	6001236	T	C	PASS	intron_variant	MODIFIER	LOC101096779	101096779	transcript	XM_023250077.1	protein_coding	8	c.531+2354A>G
chrA1	6001236	T	C	PASS	intron_variant	MODIFIER	LOC101096779	101096779	transcript	XM_023250074.1	protein_coding	8	c.531+2354A>G
chrA1	6001236	T	C	PASS	intron_variant	MODIFIER	LOC101096779	101096779	transcript	XM_023250089.1	protein_coding	8	c.531+2354A>G
chrA1	6001236	T	C	PASS	intron_variant	MODIFIER	LOC101096779	101096779	transcript	XM_023250096.1	protein_coding	3	c.171+2354A>G
chrA1	6001301	T	A	PASS	intron_variant	MODIFIER	LOC101096779	101096779	transcript	XM_019821051.2	protein_coding	8	c.531+2289A>T
chrA1	6001301	T	A	PASS	intron_variant	MODIFIER	LOC101096779	101096779	transcript	XM_023250092.1	protein_coding	6	c.279+2289A>T
chrA1	6001301	T	A	PASS	intron_variant	MODIFIER	LOC101096779	101096779	transcript	XM_023250080.1	protein_coding	8	c.531+2289A>T
chrA1	6001301	T	A	PASS	intron_variant	MODIFIER	LOC101096779	101096779	transcript	XM_023250086.1	protein_coding	8	c.531+2289A>T
chrA1	6001301	T	A	PASS	intron_variant	MODIFIER	LOC101096779	101096779	transcript	XM_023250077.1	protein_coding	8	c.531+2289A>T
chrA1	6001301	T	A	PASS	intron_variant	MODIFIER	LOC101096779	101096779	transcript	XM_023250074.1	protein_coding	8	c.531+2289A>T
chrA1	6001301	T	A	PASS	intron_variant	MODIFIER	LOC101096779	101096779	transcript	XM_023250089.1	protein_coding	8	c.531+2289A>T
chrA1	6001301	T	A	PASS	intron_variant	MODIFIER	LOC101096779	101096779	transcript	XM_023250096.1	protein_coding	3	c.171+2289A>T
chrA1	6003546	T	C	PASS	intron_variant	MODIFIER	LOC101096779	101096779	transcript	XM_019821051.2	protein_coding	8	c.531+44A>G
chrA1	6003546	T	C	PASS	intron_variant	MODIFIER	LOC101096779	101096779	transcript	XM_023250092.1	protein_coding	6	c.279+44A>G
chrA1	6003546	T	C	PASS	intron_variant	MODIFIER	LOC101096779	101096779	transcript	XM_023250080.1	protein_coding	8	c.531+44A>G
chrA1	6003546	T	C	PASS	intron_variant	MODIFIER	LOC101096779	101096779	transcript	XM_023250086.1	protein_coding	8	c.531+44A>G
chrA1	6003546	T	C	PASS	intron_variant	MODIFIER	LOC101096779	101096779	transcript	XM_023250077.1	protein_coding	8	c.531+44A>G
chrA1	6003546	T	C	PASS	intron_variant	MODIFIER	LOC101096779	101096779	transcript	XM_023250074.1	protein_coding	8	c.531+44A>G
chrA1	6003546	T	C	PASS	intron_variant	MODIFIER	LOC101096779	101096779	transcript	XM_023250089.1	protein_coding	8	c.531+44A>G
chrA1	6003546	T	C	PASS	intron_variant	MODIFIER	LOC101096779	101096779	transcript	XM_023250096.1	protein_coding	3	c.171+44A>G
chrA1	6005616	G	A	PASS	intron_variant	MODIFIER	LOC101096779	101096779	transcript	XM_019821051.2	protein_coding	7	c.462-1957C>T
chrA1	6005616	G	A	PASS	intron_variant	MODIFIER	LOC101096779	101096779	transcript	XM_023250092.1	protein_coding	5	c.210-1957C>T
chrA1	6005616	G	A	PASS	intron_variant	MODIFIER	LOC101096779	101096779	transcript	XM_023250080.1	protein_coding	7	c.462-1957C>T
chrA1	6005616	G	A	PASS	intron_variant	MODIFIER	LOC101096779	101096779	transcript	XM_023250086.1	protein_coding	7	c.462-1957C>T
chrA1	6005616	G	A	PASS	intron_variant	MODIFIER	LOC101096779	101096779	transcript	XM_023250077.1	protein_coding	7	c.462-1957C>T
chrA1	6005616	G	A	PASS	intron_variant	MODIFIER	LOC101096779	101096779	transcript	XM_023250074.1	protein_coding	7	c.462-1957C>T
chrA1	6005616	G	A	PASS	intron_variant	MODIFIER	LOC101096779	101096779	transcript	XM_023250089.1	protein_coding	7	c.462-1957C>T
chrA1	6005616	G	A	PASS	intron_variant	MODIFIER	LOC101096779	101096779	transcript	XM_023250096.1	protein_coding	2	c.102-1957C>T
chrA1	6008166	T	C	PASS	intron_variant	MODIFIER	LOC101096779	101096779	transcript	XM_019821051.2	protein_coding	7	c.461+3076A>G
chrA1	6008166	T	C	PASS	intron_variant	MODIFIER	LOC101096779	101096779	transcript	XM_023250092.1	protein_coding	5	c.209+3076A>G
chrA1	6008166	T	C	PASS	intron_variant	MODIFIER	LOC101096779	101096779	transcript	XM_023250080.1	protein_coding	7	c.461+3076A>G
chrA1	6008166	T	C	PASS	intron_variant	MODIFIER	LOC101096779	101096779	transcript	XM_023250086.1	protein_coding	7	c.461+3076A>G
chrA1	6008166	T	C	PASS	intron_variant	MODIFIER	LOC101096779	101096779	transcript	XM_023250077.1	protein_coding	7	c.461+3076A>G
chrA1	6008166	T	C	PASS	intron_variant	MODIFIER	LOC101096779	101096779	transcript	XM_023250074.1	protein_coding	7	c.461+3076A>G
chrA1	6008166	T	C	PASS	intron_variant	MODIFIER	LOC101096779	101096779	transcript	XM_023250089.1	protein_coding	7	c.461+3076A>G
chrA1	6008166	T	C	PASS	intron_variant	MODIFIER	LOC101096779	101096779	transcript	XM_023250096.1	protein_coding	2	c.102-4507A>G
chrA1	6023336	C	T	PASS	intron_variant	MODIFIER	LOC101096779	101096779	transcript	XM_019821051.2	protein_coding	2	c.102-3597G>A
chrA1	6023336	C	T	PASS	intron_variant	MODIFIER	LOC101096779	101096779	transcript	XM_023250080.1	protein_coding	2	c.102-3597G>A
chrA1	6023336	C	T	PASS	intron_variant	MODIFIER	LOC101096779	101096779	transcript	XM_023250086.1	protein_coding	2	c.102-3597G>A
chrA1	6023336	C	T	PASS	intron_variant	MODIFIER	LOC101096779	101096779	transcript	XM_023250077.1	protein_coding	2	c.102-3597G>A
chrA1	6023336	C	T	PASS	intron_variant	MODIFIER	LOC101096779	101096779	transcript	XM_023250074.1	protein_coding	2	c.102-3597G>A
chrA1	6023336	C	T	PASS	intron_variant	MODIFIER	LOC101096779	101096779	transcript	XM_023250089.1	protein_coding	2	c.102-3597G>A
chrA1	6023336	C	T	PASS	intron_variant	MODIFIER	LOC101096779	101096779	transcript	XM_023250096.1	protein_coding	2	c.101+5713G>A
chrA1	6025089	C	CA	PASS	intron_variant	MODIFIER	LOC101096779	101096779	transcript	XM_019821051.2	protein_coding	2	c.101+3959_101+3960insT
chrA1	6025089	C	CA	PASS	intron_variant	MODIFIER	LOC101096779	101096779	transcript	XM_023250080.1	protein_coding	2	c.101+3959_101+3960insT
chrA1	6025089	C	CA	PASS	intron_variant	MODIFIER	LOC101096779	101096779	transcript	XM_023250086.1	protein_coding	2	c.101+3959_101+3960insT
chrA1	6025089	C	CA	PASS	intron_variant	MODIFIER	LOC101096779	101096779	transcript	XM_023250077.1	protein_coding	2	c.101+3959_101+3960insT
chrA1	6025089	C	CA	PASS	intron_variant	MODIFIER	LOC101096779	101096779	transcript	XM_023250074.1	protein_coding	2	c.101+3959_101+3960insT
chrA1	6025089	C	CA	PASS	intron_variant	MODIFIER	LOC101096779	101096779	transcript	XM_023250089.1	protein_coding	2	c.101+3959_101+3960insT
chrA1	6025089	C	CA	PASS	intron_variant	MODIFIER	LOC101096779	101096779	transcript	XM_023250096.1	protein_coding	2	c.101+3959_101+3960insT
chrA1	6027547	G	A	PASS	intron_variant	MODIFIER	LOC101096779	101096779	transcript	XM_019821051.2	protein_coding	2	c.101+1502C>T
chrA1	6027547	G	A	PASS	intron_variant	MODIFIER	LOC101096779	101096779	transcript	XM_023250080.1	protein_coding	2	c.101+1502C>T
chrA1	6027547	G	A	PASS	intron_variant	MODIFIER	LOC101096779	101096779	transcript	XM_023250086.1	protein_coding	2	c.101+1502C>T
chrA1	6027547	G	A	PASS	intron_variant	MODIFIER	LOC101096779	101096779	transcript	XM_023250077.1	protein_coding	2	c.101+1502C>T
chrA1	6027547	G	A	PASS	intron_variant	MODIFIER	LOC101096779	101096779	transcript	XM_023250074.1	protein_coding	2	c.101+1502C>T
chrA1	6027547	G	A	PASS	intron_variant	MODIFIER	LOC101096779	101096779	transcript	XM_023250089.1	protein_coding	2	c.101+1502C>T
chrA1	6027547	G	A	PASS	intron_variant	MODIFIER	LOC101096779	101096779	transcript	XM_023250096.1	protein_coding	2	c.101+1502C>T
chrA1	6028121	C	G	PASS	intron_variant	MODIFIER	LOC101096779	101096779	transcript	XM_019821051.2	protein_coding	2	c.101+928G>C
chrA1	6028121	C	G	PASS	intron_variant	MODIFIER	LOC101096779	101096779	transcript	XM_023250080.1	protein_coding	2	c.101+928G>C
chrA1	6028121	C	G	PASS	intron_variant	MODIFIER	LOC101096779	101096779	transcript	XM_023250086.1	protein_coding	2	c.101+928G>C
chrA1	6028121	C	G	PASS	intron_variant	MODIFIER	LOC101096779	101096779	transcript	XM_023250077.1	protein_coding	2	c.101+928G>C
chrA1	6028121	C	G	PASS	intron_variant	MODIFIER	LOC101096779	101096779	transcript	XM_023250074.1	protein_coding	2	c.101+928G>C
chrA1	6028121	C	G	PASS	intron_variant	MODIFIER	LOC101096779	101096779	transcript	XM_023250089.1	protein_coding	2	c.101+928G>C
chrA1	6028121	C	G	PASS	intron_variant	MODIFIER	LOC101096779	101096779	transcript	XM_023250096.1	protein_coding	2	c.101+928G>C
chrA1	6032705	G	A	PASS	intron_variant	MODIFIER	LOC101096779	101096779	transcript	XM_019821051.2	protein_coding	1	c.-44-3512C>T
chrA1	6032705	G	A	PASS	intron_variant	MODIFIER	LOC101096779	101096779	transcript	XM_023250080.1	protein_coding	1	c.-44-3512C>T
chrA1	6032705	G	A	PASS	intron_variant	MODIFIER	LOC101096779	101096779	transcript	XM_023250086.1	protein_coding	1	c.-44-3512C>T
chrA1	6032705	G	A	PASS	intron_variant	MODIFIER	LOC101096779	101096779	transcript	XM_023250077.1	protein_coding	1	c.-44-3512C>T
chrA1	6032705	G	A	PASS	intron_variant	MODIFIER	LOC101096779	101096779	transcript	XM_023250074.1	protein_coding	1	c.-44-3512C>T
chrA1	6032705	G	A	PASS	intron_variant	MODIFIER	LOC101096779	101096779	transcript	XM_023250089.1	protein_coding	1	c.-44-3512C>T
chrA1	6032705	G	A	PASS	intron_variant	MODIFIER	LOC101096779	101096779	transcript	XM_023250096.1	protein_coding	1	c.-44-3512C>T
chrA1	6033499	C	T	PASS	intron_variant	MODIFIER	LOC101096779	101096779	transcript	XM_019821051.2	protein_coding	1	c.-44-4306G>A
chrA1	6033499	C	T	PASS	intron_variant	MODIFIER	LOC101096779	101096779	transcript	XM_023250080.1	protein_coding	1	c.-44-4306G>A
chrA1	6033499	C	T	PASS	intron_variant	MODIFIER	LOC101096779	101096779	transcript	XM_023250086.1	protein_coding	1	c.-44-4306G>A
chrA1	6033499	C	T	PASS	intron_variant	MODIFIER	LOC101096779	101096779	transcript	XM_023250077.1	protein_coding	1	c.-44-4306G>A
chrA1	6033499	C	T	PASS	intron_variant	MODIFIER	LOC101096779	101096779	transcript	XM_023250074.1	protein_coding	1	c.-44-4306G>A
chrA1	6033499	C	T	PASS	intron_variant	MODIFIER	LOC101096779	101096779	transcript	XM_023250089.1	protein_coding	1	c.-44-4306G>A
chrA1	6033499	C	T	PASS	intron_variant	MODIFIER	LOC101096779	101096779	transcript	XM_023250096.1	protein_coding	1	c.-44-4306G>A
chrA1	6039090	A	AAT	PASS	intron_variant	MODIFIER	LOC101096779	101096779	transcript	XM_019821051.2	protein_coding	1	c.-44-9898_-44-9897insAT
chrA1	6039090	A	AAT	PASS	intron_variant	MODIFIER	LOC101096779	101096779	transcript	XM_023250080.1	protein_coding	1	c.-45+654_-45+655insAT
chrA1	6039090	A	AAT	PASS	intron_variant	MODIFIER	LOC101096779	101096779	transcript	XM_023250086.1	protein_coding	1	c.-45+1495_-45+1496insAT
chrA1	6039090	A	AAT	PASS	intron_variant	MODIFIER	LOC101096779	101096779	transcript	XM_023250077.1	protein_coding	1	c.-45+2029_-45+2030insAT
chrA1	6039090	A	AAT	PASS	intron_variant	MODIFIER	LOC101096779	101096779	transcript	XM_023250074.1	protein_coding	1	c.-45+2069_-45+2070insAT
chrA1	6039090	A	AAT	PASS	intron_variant	MODIFIER	LOC101096779	101096779	transcript	XM_023250089.1	protein_coding	1	c.-44-9898_-44-9897insAT
chrA1	6039090	A	AAT	PASS	intron_variant	MODIFIER	LOC101096779	101096779	transcript	XM_023250096.1	protein_coding	1	c.-44-9898_-44-9897insAT
chrA1	6041723	T	C	PASS	upstream_gene_variant	MODIFIER	LOC101096779	101096779	transcript	XM_023250080.1	protein_coding	-1	c.-12574A>G
chrA1	6041723	T	C	PASS	upstream_gene_variant	MODIFIER	LOC101096779	101096779	transcript	XM_023250086.1	protein_coding	-1	c.-12574A>G
chrA1	6041723	T	C	PASS	upstream_gene_variant	MODIFIER	LOC101096779	101096779	transcript	XM_023250077.1	protein_coding	-1	c.-12574A>G
chrA1	6041723	T	C	PASS	upstream_gene_variant	MODIFIER	LOC101096779	101096779	transcript	XM_023250074.1	protein_coding	-1	c.-12574A>G
chrA1	6041723	T	C	PASS	intron_variant	MODIFIER	LOC101096779	101096779	transcript	XM_019821051.2	protein_coding	1	c.-45+10951A>G
chrA1	6041723	T	C	PASS	intron_variant	MODIFIER	LOC101096779	101096779	transcript	XM_023250089.1	protein_coding	1	c.-45+10951A>G
chrA1	6041723	T	C	PASS	intron_variant	MODIFIER	LOC101096779	101096779	transcript	XM_023250096.1	protein_coding	1	c.-45+10951A>G
chrA1	6042587	T	TACAC	PASS	upstream_gene_variant	MODIFIER	LOC101096779	101096779	transcript	XM_023250080.1	protein_coding	-1	c.-13439_-13438insGTGT
chrA1	6042587	T	TACAC	PASS	upstream_gene_variant	MODIFIER	LOC101096779	101096779	transcript	XM_023250086.1	protein_coding	-1	c.-13439_-13438insGTGT
chrA1	6042587	T	TACAC	PASS	upstream_gene_variant	MODIFIER	LOC101096779	101096779	transcript	XM_023250077.1	protein_coding	-1	c.-13439_-13438insGTGT
chrA1	6042587	T	TACAC	PASS	upstream_gene_variant	MODIFIER	LOC101096779	101096779	transcript	XM_023250074.1	protein_coding	-1	c.-13439_-13438insGTGT
chrA1	6042587	T	TACAC	PASS	intron_variant	MODIFIER	LOC101096779	101096779	transcript	XM_019821051.2	protein_coding	1	c.-45+10086_-45+10087insGTGT
chrA1	6042587	T	TACAC	PASS	intron_variant	MODIFIER	LOC101096779	101096779	transcript	XM_023250089.1	protein_coding	1	c.-45+10086_-45+10087insGTGT
chrA1	6042587	T	TACAC	PASS	intron_variant	MODIFIER	LOC101096779	101096779	transcript	XM_023250096.1	protein_coding	1	c.-45+10086_-45+10087insGTGT
chrA1	6042599	T	A	PASS	upstream_gene_variant	MODIFIER	LOC101096779	101096779	transcript	XM_023250080.1	protein_coding	-1	c.-13450A>T
chrA1	6042599	T	A	PASS	upstream_gene_variant	MODIFIER	LOC101096779	101096779	transcript	XM_023250086.1	protein_coding	-1	c.-13450A>T
chrA1	6042599	T	A	PASS	upstream_gene_variant	MODIFIER	LOC101096779	101096779	transcript	XM_023250077.1	protein_coding	-1	c.-13450A>T
chrA1	6042599	T	A	PASS	upstream_gene_variant	MODIFIER	LOC101096779	101096779	transcript	XM_023250074.1	protein_coding	-1	c.-13450A>T
chrA1	6042599	T	A	PASS	intron_variant	MODIFIER	LOC101096779	101096779	transcript	XM_019821051.2	protein_coding	1	c.-45+10075A>T
chrA1	6042599	T	A	PASS	intron_variant	MODIFIER	LOC101096779	101096779	transcript	XM_023250089.1	protein_coding	1	c.-45+10075A>T
chrA1	6042599	T	A	PASS	intron_variant	MODIFIER	LOC101096779	101096779	transcript	XM_023250096.1	protein_coding	1	c.-45+10075A>T
chrA1	6043607	A	AC	PASS	upstream_gene_variant	MODIFIER	LOC101096779	101096779	transcript	XM_023250080.1	protein_coding	-1	c.-14459_-14458insG
chrA1	6043607	A	AC	PASS	upstream_gene_variant	MODIFIER	LOC101096779	101096779	transcript	XM_023250086.1	protein_coding	-1	c.-14459_-14458insG
chrA1	6043607	A	AC	PASS	upstream_gene_variant	MODIFIER	LOC101096779	101096779	transcript	XM_023250077.1	protein_coding	-1	c.-14459_-14458insG
chrA1	6043607	A	AC	PASS	upstream_gene_variant	MODIFIER	LOC101096779	101096779	transcript	XM_023250074.1	protein_coding	-1	c.-14459_-14458insG
chrA1	6043607	A	AC	PASS	intron_variant	MODIFIER	LOC101096779	101096779	transcript	XM_019821051.2	protein_coding	1	c.-45+9066_-45+9067insG
chrA1	6043607	A	AC	PASS	intron_variant	MODIFIER	LOC101096779	101096779	transcript	XM_023250089.1	protein_coding	1	c.-45+9066_-45+9067insG
chrA1	6043607	A	AC	PASS	intron_variant	MODIFIER	LOC101096779	101096779	transcript	XM_023250096.1	protein_coding	1	c.-45+9066_-45+9067insG
chrA1	6044768	G	A	PASS	upstream_gene_variant	MODIFIER	LOC101096779	101096779	transcript	XM_023250080.1	protein_coding	-1	c.-15619C>T
chrA1	6044768	G	A	PASS	upstream_gene_variant	MODIFIER	LOC101096779	101096779	transcript	XM_023250086.1	protein_coding	-1	c.-15619C>T
chrA1	6044768	G	A	PASS	upstream_gene_variant	MODIFIER	LOC101096779	101096779	transcript	XM_023250077.1	protein_coding	-1	c.-15619C>T
chrA1	6044768	G	A	PASS	upstream_gene_variant	MODIFIER	LOC101096779	101096779	transcript	XM_023250074.1	protein_coding	-1	c.-15619C>T
chrA1	6044768	G	A	PASS	intron_variant	MODIFIER	LOC101096779	101096779	transcript	XM_019821051.2	protein_coding	1	c.-45+7906C>T
chrA1	6044768	G	A	PASS	intron_variant	MODIFIER	LOC101096779	101096779	transcript	XM_023250089.1	protein_coding	1	c.-45+7906C>T
chrA1	6044768	G	A	PASS	intron_variant	MODIFIER	LOC101096779	101096779	transcript	XM_023250096.1	protein_coding	1	c.-45+7906C>T
chrA1	6044810	G	C	PASS	upstream_gene_variant	MODIFIER	LOC101096779	101096779	transcript	XM_023250080.1	protein_coding	-1	c.-15661C>G
chrA1	6044810	G	C	PASS	upstream_gene_variant	MODIFIER	LOC101096779	101096779	transcript	XM_023250086.1	protein_coding	-1	c.-15661C>G
chrA1	6044810	G	C	PASS	upstream_gene_variant	MODIFIER	LOC101096779	101096779	transcript	XM_023250077.1	protein_coding	-1	c.-15661C>G
chrA1	6044810	G	C	PASS	upstream_gene_variant	MODIFIER	LOC101096779	101096779	transcript	XM_023250074.1	protein_coding	-1	c.-15661C>G
chrA1	6044810	G	C	PASS	intron_variant	MODIFIER	LOC101096779	101096779	transcript	XM_019821051.2	protein_coding	1	c.-45+7864C>G
chrA1	6044810	G	C	PASS	intron_variant	MODIFIER	LOC101096779	101096779	transcript	XM_023250089.1	protein_coding	1	c.-45+7864C>G
chrA1	6044810	G	C	PASS	intron_variant	MODIFIER	LOC101096779	101096779	transcript	XM_023250096.1	protein_coding	1	c.-45+7864C>G
chrA1	6045422	G	A	PASS	upstream_gene_variant	MODIFIER	LOC101096779	101096779	transcript	XM_023250086.1	protein_coding	-1	c.-16273C>T
chrA1	6045422	G	A	PASS	upstream_gene_variant	MODIFIER	LOC101096779	101096779	transcript	XM_023250077.1	protein_coding	-1	c.-16273C>T
chrA1	6045422	G	A	PASS	upstream_gene_variant	MODIFIER	LOC101096779	101096779	transcript	XM_023250074.1	protein_coding	-1	c.-16273C>T
chrA1	6045422	G	A	PASS	intron_variant	MODIFIER	LOC101096779	101096779	transcript	XM_019821051.2	protein_coding	1	c.-45+7252C>T
chrA1	6045422	G	A	PASS	intron_variant	MODIFIER	LOC101096779	101096779	transcript	XM_023250089.1	protein_coding	1	c.-45+7252C>T
chrA1	6045422	G	A	PASS	intron_variant	MODIFIER	LOC101096779	101096779	transcript	XM_023250096.1	protein_coding	1	c.-45+7252C>T
chrA1	6046996	T	G	PASS	intron_variant	MODIFIER	LOC101096779	101096779	transcript	XM_019821051.2	protein_coding	1	c.-45+5678A>C
chrA1	6046996	T	G	PASS	intron_variant	MODIFIER	LOC101096779	101096779	transcript	XM_023250089.1	protein_coding	1	c.-45+5678A>C
chrA1	6046996	T	G	PASS	intron_variant	MODIFIER	LOC101096779	101096779	transcript	XM_023250096.1	protein_coding	1	c.-45+5678A>C
chrA1	6047399	T	C	PASS	intron_variant	MODIFIER	LOC101096779	101096779	transcript	XM_019821051.2	protein_coding	1	c.-45+5275A>G
chrA1	6047399	T	C	PASS	intron_variant	MODIFIER	LOC101096779	101096779	transcript	XM_023250089.1	protein_coding	1	c.-45+5275A>G
chrA1	6047399	T	C	PASS	intron_variant	MODIFIER	LOC101096779	101096779	transcript	XM_023250096.1	protein_coding	1	c.-45+5275A>G
chrA1	6047442	A	AAC	PASS	intron_variant	MODIFIER	LOC101096779	101096779	transcript	XM_019821051.2	protein_coding	1	c.-45+5231_-45+5232insGT
chrA1	6047442	A	AAC	PASS	intron_variant	MODIFIER	LOC101096779	101096779	transcript	XM_023250089.1	protein_coding	1	c.-45+5231_-45+5232insGT
chrA1	6047442	A	AAC	PASS	intron_variant	MODIFIER	LOC101096779	101096779	transcript	XM_023250096.1	protein_coding	1	c.-45+5231_-45+5232insGT
chrA1	6047539	G	A	PASS	intron_variant	MODIFIER	LOC101096779	101096779	transcript	XM_019821051.2	protein_coding	1	c.-45+5135C>T
chrA1	6047539	G	A	PASS	intron_variant	MODIFIER	LOC101096779	101096779	transcript	XM_023250089.1	protein_coding	1	c.-45+5135C>T
chrA1	6047539	G	A	PASS	intron_variant	MODIFIER	LOC101096779	101096779	transcript	XM_023250096.1	protein_coding	1	c.-45+5135C>T
chrA1	6047899	T	C	PASS	intron_variant	MODIFIER	LOC101096779	101096779	transcript	XM_019821051.2	protein_coding	1	c.-45+4775A>G
chrA1	6047899	T	C	PASS	intron_variant	MODIFIER	LOC101096779	101096779	transcript	XM_023250089.1	protein_coding	1	c.-45+4775A>G
chrA1	6047899	T	C	PASS	intron_variant	MODIFIER	LOC101096779	101096779	transcript	XM_023250096.1	protein_coding	1	c.-45+4775A>G
chrA1	6049965	T	C	PASS	intron_variant	MODIFIER	LOC101096779	101096779	transcript	XM_019821051.2	protein_coding	1	c.-45+2709A>G
chrA1	6049965	T	C	PASS	intron_variant	MODIFIER	LOC101096779	101096779	transcript	XM_023250089.1	protein_coding	1	c.-45+2709A>G
chrA1	6049965	T	C	PASS	intron_variant	MODIFIER	LOC101096779	101096779	transcript	XM_023250096.1	protein_coding	1	c.-45+2709A>G
chrA1	6050756	T	G	PASS	intron_variant	MODIFIER	LOC101096779	101096779	transcript	XM_019821051.2	protein_coding	1	c.-45+1918A>C
chrA1	6050756	T	G	PASS	intron_variant	MODIFIER	LOC101096779	101096779	transcript	XM_023250089.1	protein_coding	1	c.-45+1918A>C
chrA1	6050756	T	G	PASS	intron_variant	MODIFIER	LOC101096779	101096779	transcript	XM_023250096.1	protein_coding	1	c.-45+1918A>C
chrA1	6050923	GA	G	PASS	intron_variant	MODIFIER	LOC101096779	101096779	transcript	XM_019821051.2	protein_coding	1	c.-45+1750delT
chrA1	6050923	GA	G	PASS	intron_variant	MODIFIER	LOC101096779	101096779	transcript	XM_023250089.1	protein_coding	1	c.-45+1750delT
chrA1	6050923	GA	G	PASS	intron_variant	MODIFIER	LOC101096779	101096779	transcript	XM_023250096.1	protein_coding	1	c.-45+1750delT
chrA1	6050925	A	T	PASS	intron_variant	MODIFIER	LOC101096779	101096779	transcript	XM_019821051.2	protein_coding	1	c.-45+1749T>A
chrA1	6050925	A	T	PASS	intron_variant	MODIFIER	LOC101096779	101096779	transcript	XM_023250089.1	protein_coding	1	c.-45+1749T>A
chrA1	6050925	A	T	PASS	intron_variant	MODIFIER	LOC101096779	101096779	transcript	XM_023250096.1	protein_coding	1	c.-45+1749T>A
chrA1	6053004	T	G	PASS	upstream_gene_variant	MODIFIER	LOC101096779	101096779	transcript	XM_019821051.2	protein_coding	-1	c.-23855A>C
chrA1	6053004	T	G	PASS	upstream_gene_variant	MODIFIER	LOC101096779	101096779	transcript	XM_023250089.1	protein_coding	-1	c.-23855A>C
chrA1	6053004	T	G	PASS	upstream_gene_variant	MODIFIER	LOC101096779	101096779	transcript	XM_023250096.1	protein_coding	-1	c.-23855A>C
chrA1	6053004	T	G	PASS	intergenic_region	MODIFIER	LOC101096779-RNF6	101096779-101085851	intergenic_region	101096779-101085851		-1	n.6053004T>G
chrA1	6054498	G	A	PASS	upstream_gene_variant	MODIFIER	LOC101096779	101096779	transcript	XM_019821051.2	protein_coding	-1	c.-25349C>T
chrA1	6054498	G	A	PASS	upstream_gene_variant	MODIFIER	LOC101096779	101096779	transcript	XM_023250089.1	protein_coding	-1	c.-25349C>T
chrA1	6054498	G	A	PASS	upstream_gene_variant	MODIFIER	LOC101096779	101096779	transcript	XM_023250096.1	protein_coding	-1	c.-25349C>T
chrA1	6054498	G	A	PASS	intergenic_region	MODIFIER	LOC101096779-RNF6	101096779-101085851	intergenic_region	101096779-101085851		-1	n.6054498G>A
chrA1	6054803	C	T	PASS	upstream_gene_variant	MODIFIER	LOC101096779	101096779	transcript	XM_019821051.2	protein_coding	-1	c.-25654G>A
chrA1	6054803	C	T	PASS	upstream_gene_variant	MODIFIER	LOC101096779	101096779	transcript	XM_023250089.1	protein_coding	-1	c.-25654G>A
chrA1	6054803	C	T	PASS	upstream_gene_variant	MODIFIER	LOC101096779	101096779	transcript	XM_023250096.1	protein_coding	-1	c.-25654G>A
chrA1	6054803	C	T	PASS	intergenic_region	MODIFIER	LOC101096779-RNF6	101096779-101085851	intergenic_region	101096779-101085851		-1	n.6054803C>T
chrA1	6054966	T	TG	PASS	upstream_gene_variant	MODIFIER	LOC101096779	101096779	transcript	XM_019821051.2	protein_coding	-1	c.-25818_-25817insC
chrA1	6054966	T	TG	PASS	upstream_gene_variant	MODIFIER	LOC101096779	101096779	transcript	XM_023250089.1	protein_coding	-1	c.-25818_-25817insC
chrA1	6054966	T	TG	PASS	upstream_gene_variant	MODIFIER	LOC101096779	101096779	transcript	XM_023250096.1	protein_coding	-1	c.-25818_-25817insC
chrA1	6054966	T	TG	PASS	intergenic_region	MODIFIER	LOC101096779-RNF6	101096779-101085851	intergenic_region	101096779-101085851		-1	n.6054966_6054967insG
chrA1	6055149	C	T	PASS	upstream_gene_variant	MODIFIER	LOC101096779	101096779	transcript	XM_019821051.2	protein_coding	-1	c.-26000G>A
chrA1	6055149	C	T	PASS	upstream_gene_variant	MODIFIER	LOC101096779	101096779	transcript	XM_023250089.1	protein_coding	-1	c.-26000G>A
chrA1	6055149	C	T	PASS	upstream_gene_variant	MODIFIER	LOC101096779	101096779	transcript	XM_023250096.1	protein_coding	-1	c.-26000G>A
chrA1	6055149	C	T	PASS	intergenic_region	MODIFIER	LOC101096779-RNF6	101096779-101085851	intergenic_region	101096779-101085851		-1	n.6055149C>T
chrA1	6055739	G	A	PASS	upstream_gene_variant	MODIFIER	LOC101096779	101096779	transcript	XM_019821051.2	protein_coding	-1	c.-26590C>T
chrA1	6055739	G	A	PASS	upstream_gene_variant	MODIFIER	LOC101096779	101096779	transcript	XM_023250089.1	protein_coding	-1	c.-26590C>T
chrA1	6055739	G	A	PASS	upstream_gene_variant	MODIFIER	LOC101096779	101096779	transcript	XM_023250096.1	protein_coding	-1	c.-26590C>T
chrA1	6055739	G	A	PASS	intergenic_region	MODIFIER	LOC101096779-RNF6	101096779-101085851	intergenic_region	101096779-101085851		-1	n.6055739G>A
chrA1	6056044	C	T	PASS	upstream_gene_variant	MODIFIER	LOC101096779	101096779	transcript	XM_019821051.2	protein_coding	-1	c.-26895G>A
chrA1	6056044	C	T	PASS	upstream_gene_variant	MODIFIER	LOC101096779	101096779	transcript	XM_023250089.1	protein_coding	-1	c.-26895G>A
chrA1	6056044	C	T	PASS	upstream_gene_variant	MODIFIER	LOC101096779	101096779	transcript	XM_023250096.1	protein_coding	-1	c.-26895G>A
chrA1	6056044	C	T	PASS	intergenic_region	MODIFIER	LOC101096779-RNF6	101096779-101085851	intergenic_region	101096779-101085851		-1	n.6056044C>T
chrA1	6057353	G	A	PASS	upstream_gene_variant	MODIFIER	LOC101096779	101096779	transcript	XM_019821051.2	protein_coding	-1	c.-28204C>T
chrA1	6057353	G	A	PASS	upstream_gene_variant	MODIFIER	LOC101096779	101096779	transcript	XM_023250089.1	protein_coding	-1	c.-28204C>T
chrA1	6057353	G	A	PASS	upstream_gene_variant	MODIFIER	LOC101096779	101096779	transcript	XM_023250096.1	protein_coding	-1	c.-28204C>T
chrA1	6057353	G	A	PASS	intergenic_region	MODIFIER	LOC101096779-RNF6	101096779-101085851	intergenic_region	101096779-101085851		-1	n.6057353G>A
chrA1	6058094	T	A	PASS	intergenic_region	MODIFIER	LOC101096779-RNF6	101096779-101085851	intergenic_region	101096779-101085851		-1	n.6058094T>A
chrA1	6058365	A	T	PASS	intergenic_region	MODIFIER	LOC101096779-RNF6	101096779-101085851	intergenic_region	101096779-101085851		-1	n.6058365A>T
chrA1	6058717	T	G	PASS	intergenic_region	MODIFIER	LOC101096779-RNF6	101096779-101085851	intergenic_region	101096779-101085851		-1	n.6058717T>G
chrA1	6058725	A	G	PASS	intergenic_region	MODIFIER	LOC101096779-RNF6	101096779-101085851	intergenic_region	101096779-101085851		-1	n.6058725A>G
chrA1	6059434	C	T	PASS	intergenic_region	MODIFIER	LOC101096779-RNF6	101096779-101085851	intergenic_region	101096779-101085851		-1	n.6059434C>T
chrA1	6062699	G	A	PASS	intergenic_region	MODIFIER	LOC101096779-RNF6	101096779-101085851	intergenic_region	101096779-101085851		-1	n.6062699G>A
chrA1	6076281	C	T	PASS	intergenic_region	MODIFIER	LOC101096779-RNF6	101096779-101085851	intergenic_region	101096779-101085851		-1	n.6076281C>T
chrA1	6076423	A	T	PASS	intergenic_region	MODIFIER	LOC101096779-RNF6	101096779-101085851	intergenic_region	101096779-101085851		-1	n.6076423A>T
chrA1	6076624	C	T	PASS	intergenic_region	MODIFIER	LOC101096779-RNF6	101096779-101085851	intergenic_region	101096779-101085851		-1	n.6076624C>T
chrA1	6077801	G	A	PASS	intergenic_region	MODIFIER	LOC101096779-RNF6	101096779-101085851	intergenic_region	101096779-101085851		-1	n.6077801G>A
chrA1	6077892	G	A	PASS	intergenic_region	MODIFIER	LOC101096779-RNF6	101096779-101085851	intergenic_region	101096779-101085851		-1	n.6077892G>A
chrA1	6078293	C	G	PASS	intergenic_region	MODIFIER	LOC101096779-RNF6	101096779-101085851	intergenic_region	101096779-101085851		-1	n.6078293C>G
chrA1	6079648	G	A	PASS	downstream_gene_variant	MODIFIER	RNF6	101085851	transcript	XM_003980263.5	protein_coding	-1	c.*4994C>T
chrA1	6079648	G	A	PASS	downstream_gene_variant	MODIFIER	RNF6	101085851	transcript	XM_019821526.2	protein_coding	-1	c.*4994C>T
chrA1	6079648	G	A	PASS	downstream_gene_variant	MODIFIER	RNF6	101085851	transcript	XM_011280919.3	protein_coding	-1	c.*4994C>T
chrA1	6079648	G	A	PASS	downstream_gene_variant	MODIFIER	RNF6	101085851	transcript	XM_011280889.3	protein_coding	-1	c.*4994C>T
chrA1	6079648	G	A	PASS	intergenic_region	MODIFIER	LOC101096779-RNF6	101096779-101085851	intergenic_region	101096779-101085851		-1	n.6079648G>A
chrA1	6080979	C	T	PASS	downstream_gene_variant	MODIFIER	RNF6	101085851	transcript	XM_003980263.5	protein_coding	-1	c.*3663G>A
chrA1	6080979	C	T	PASS	downstream_gene_variant	MODIFIER	RNF6	101085851	transcript	XM_019821526.2	protein_coding	-1	c.*3663G>A
chrA1	6080979	C	T	PASS	downstream_gene_variant	MODIFIER	RNF6	101085851	transcript	XM_011280919.3	protein_coding	-1	c.*3663G>A
chrA1	6080979	C	T	PASS	downstream_gene_variant	MODIFIER	RNF6	101085851	transcript	XM_011280889.3	protein_coding	-1	c.*3663G>A
chrA1	6080979	C	T	PASS	intergenic_region	MODIFIER	LOC101096779-RNF6	101096779-101085851	intergenic_region	101096779-101085851		-1	n.6080979C>T
chrA1	6084987	C	T	PASS	synonymous_variant	LOW	RNF6	101085851	transcript	XM_003980263.5	protein_coding	5	c.1707G>A	p.Ser569Ser
chrA1	6084987	C	T	PASS	synonymous_variant	LOW	RNF6	101085851	transcript	XM_019821526.2	protein_coding	5	c.1707G>A	p.Ser569Ser
chrA1	6084987	C	T	PASS	synonymous_variant	LOW	RNF6	101085851	transcript	XM_011280919.3	protein_coding	5	c.1707G>A	p.Ser569Ser
chrA1	6084987	C	T	PASS	synonymous_variant	LOW	RNF6	101085851	transcript	XM_011280889.3	protein_coding	5	c.1707G>A	p.Ser569Ser
chrA1	6087454	G	A	PASS	intron_variant	MODIFIER	RNF6	101085851	transcript	XM_003980263.5	protein_coding	4	c.290-1050C>T
chrA1	6087454	G	A	PASS	intron_variant	MODIFIER	RNF6	101085851	transcript	XM_019821526.2	protein_coding	4	c.290-1050C>T
chrA1	6087454	G	A	PASS	intron_variant	MODIFIER	RNF6	101085851	transcript	XM_011280919.3	protein_coding	4	c.290-1050C>T
chrA1	6087454	G	A	PASS	intron_variant	MODIFIER	RNF6	101085851	transcript	XM_011280889.3	protein_coding	4	c.290-1050C>T
chrA1	6088278	A	G	PASS	intron_variant	MODIFIER	RNF6	101085851	transcript	XM_003980263.5	protein_coding	4	c.289+988T>C
chrA1	6088278	A	G	PASS	intron_variant	MODIFIER	RNF6	101085851	transcript	XM_019821526.2	protein_coding	4	c.289+988T>C
chrA1	6088278	A	G	PASS	intron_variant	MODIFIER	RNF6	101085851	transcript	XM_011280919.3	protein_coding	4	c.289+988T>C
chrA1	6088278	A	G	PASS	intron_variant	MODIFIER	RNF6	101085851	transcript	XM_011280889.3	protein_coding	4	c.289+988T>C
chrA1	6088775	T	C	PASS	intron_variant	MODIFIER	RNF6	101085851	transcript	XM_003980263.5	protein_coding	4	c.289+491A>G
chrA1	6088775	T	C	PASS	intron_variant	MODIFIER	RNF6	101085851	transcript	XM_019821526.2	protein_coding	4	c.289+491A>G
chrA1	6088775	T	C	PASS	intron_variant	MODIFIER	RNF6	101085851	transcript	XM_011280919.3	protein_coding	4	c.289+491A>G
chrA1	6088775	T	C	PASS	intron_variant	MODIFIER	RNF6	101085851	transcript	XM_011280889.3	protein_coding	4	c.289+491A>G
chrA1	6089088	C	T	PASS	intron_variant	MODIFIER	RNF6	101085851	transcript	XM_003980263.5	protein_coding	4	c.289+178G>A
chrA1	6089088	C	T	PASS	intron_variant	MODIFIER	RNF6	101085851	transcript	XM_019821526.2	protein_coding	4	c.289+178G>A
chrA1	6089088	C	T	PASS	intron_variant	MODIFIER	RNF6	101085851	transcript	XM_011280919.3	protein_coding	4	c.289+178G>A
chrA1	6089088	C	T	PASS	intron_variant	MODIFIER	RNF6	101085851	transcript	XM_011280889.3	protein_coding	4	c.289+178G>A
chrA1	6089121	C	G	PASS	intron_variant	MODIFIER	RNF6	101085851	transcript	XM_003980263.5	protein_coding	4	c.289+145G>C
chrA1	6089121	C	G	PASS	intron_variant	MODIFIER	RNF6	101085851	transcript	XM_019821526.2	protein_coding	4	c.289+145G>C
chrA1	6089121	C	G	PASS	intron_variant	MODIFIER	RNF6	101085851	transcript	XM_011280919.3	protein_coding	4	c.289+145G>C
chrA1	6089121	C	G	PASS	intron_variant	MODIFIER	RNF6	101085851	transcript	XM_011280889.3	protein_coding	4	c.289+145G>C
chrA1	6100396	C	CTCTT	PASS	intergenic_region	MODIFIER	RNF6-CDK8	101085851-101086278	intergenic_region	101085851-101086278		-1	n.6100396_6100397insTCTT
chrA1	6113820	T	TA	PASS	upstream_gene_variant	MODIFIER	CDK8	101086278	transcript	XM_003980264.5	protein_coding	-1	c.-941_-940insA
chrA1	6113820	T	TA	PASS	upstream_gene_variant	MODIFIER	CDK8	101086278	transcript	XM_019821740.2	protein_coding	-1	c.-941_-940insA
chrA1	6113820	T	TA	PASS	upstream_gene_variant	MODIFIER	CDK8	101086278	transcript	XM_006927174.4	protein_coding	-1	c.-941_-940insA
chrA1	6113820	T	TA	PASS	intergenic_region	MODIFIER	RNF6-CDK8	101085851-101086278	intergenic_region	101085851-101086278		-1	n.6113820_6113821insA
chrA1	6115382	ATGC	A	PASS	intron_variant	MODIFIER	CDK8	101086278	transcript	XM_003980264.5	protein_coding	1	c.128+495_128+497delTGC
chrA1	6115382	ATGC	A	PASS	intron_variant	MODIFIER	CDK8	101086278	transcript	XM_019821740.2	protein_coding	1	c.128+495_128+497delTGC
chrA1	6115382	ATGC	A	PASS	intron_variant	MODIFIER	CDK8	101086278	transcript	XM_006927174.4	protein_coding	1	c.128+495_128+497delTGC
chrA1	6115685	A	G	PASS	intron_variant	MODIFIER	CDK8	101086278	transcript	XM_003980264.5	protein_coding	1	c.128+797A>G
chrA1	6115685	A	G	PASS	intron_variant	MODIFIER	CDK8	101086278	transcript	XM_019821740.2	protein_coding	1	c.128+797A>G
chrA1	6115685	A	G	PASS	intron_variant	MODIFIER	CDK8	101086278	transcript	XM_006927174.4	protein_coding	1	c.128+797A>G
chrA1	6122935	G	A	PASS	intron_variant	MODIFIER	CDK8	101086278	transcript	XM_003980264.5	protein_coding	1	c.128+8047G>A
chrA1	6122935	G	A	PASS	intron_variant	MODIFIER	LOC109495641	109495641	transcript	XR_002740421.1	pseudogene	2	n.367-1296C>T
chrA1	6122935	G	A	PASS	intron_variant	MODIFIER	CDK8	101086278	transcript	XM_019821740.2	protein_coding	1	c.128+8047G>A
chrA1	6122935	G	A	PASS	intron_variant	MODIFIER	CDK8	101086278	transcript	XM_006927174.4	protein_coding	1	c.128+8047G>A
chrA1	6124961	G	A	PASS	intron_variant	MODIFIER	CDK8	101086278	transcript	XM_003980264.5	protein_coding	1	c.128+10073G>A
chrA1	6124961	G	A	PASS	intron_variant	MODIFIER	LOC109495641	109495641	transcript	XR_002740421.1	pseudogene	2	n.367-3322C>T
chrA1	6124961	G	A	PASS	intron_variant	MODIFIER	CDK8	101086278	transcript	XM_019821740.2	protein_coding	1	c.128+10073G>A
chrA1	6124961	G	A	PASS	intron_variant	MODIFIER	CDK8	101086278	transcript	XM_006927174.4	protein_coding	1	c.128+10073G>A
chrA1	6138599	C	T	PASS	intron_variant	MODIFIER	CDK8	101086278	transcript	XM_003980264.5	protein_coding	1	c.128+23711C>T
chrA1	6138599	C	T	PASS	intron_variant	MODIFIER	LOC109495641	109495641	transcript	XR_002740421.1	pseudogene	2	n.366+4012G>A
chrA1	6138599	C	T	PASS	intron_variant	MODIFIER	CDK8	101086278	transcript	XM_019821740.2	protein_coding	1	c.128+23711C>T
chrA1	6138599	C	T	PASS	intron_variant	MODIFIER	CDK8	101086278	transcript	XM_006927174.4	protein_coding	1	c.128+23711C>T
chrA1	6139963	C	T	PASS	intron_variant	MODIFIER	CDK8	101086278	transcript	XM_003980264.5	protein_coding	1	c.128+25075C>T
chrA1	6139963	C	T	PASS	intron_variant	MODIFIER	LOC109495641	109495641	transcript	XR_002740421.1	pseudogene	2	n.366+2648G>A
chrA1	6139963	C	T	PASS	intron_variant	MODIFIER	CDK8	101086278	transcript	XM_019821740.2	protein_coding	1	c.128+25075C>T
chrA1	6139963	C	T	PASS	intron_variant	MODIFIER	CDK8	101086278	transcript	XM_006927174.4	protein_coding	1	c.128+25075C>T
chrA1	6146764	C	T	PASS	intron_variant	MODIFIER	CDK8	101086278	transcript	XM_003980264.5	protein_coding	1	c.129-25177C>T
chrA1	6146764	C	T	PASS	intron_variant	MODIFIER	LOC109495641	109495641	transcript	XR_002740421.1	pseudogene	1	n.250-4037G>A
chrA1	6146764	C	T	PASS	intron_variant	MODIFIER	CDK8	101086278	transcript	XM_019821740.2	protein_coding	1	c.129-25177C>T
chrA1	6146764	C	T	PASS	intron_variant	MODIFIER	CDK8	101086278	transcript	XM_006927174.4	protein_coding	1	c.129-25177C>T
chrA1	6166739	A	C	PASS	downstream_gene_variant	MODIFIER	LOC109495641	109495641	transcript	XR_002740422.1	pseudogene	-1	n.*3092T>G
chrA1	6166739	A	C	PASS	intron_variant	MODIFIER	CDK8	101086278	transcript	XM_003980264.5	protein_coding	1	c.129-5202A>C
chrA1	6166739	A	C	PASS	intron_variant	MODIFIER	LOC109495641	109495641	transcript	XR_002740421.1	pseudogene	1	n.249+15511T>G
chrA1	6166739	A	C	PASS	intron_variant	MODIFIER	CDK8	101086278	transcript	XM_019821740.2	protein_coding	1	c.129-5202A>C
chrA1	6166739	A	C	PASS	intron_variant	MODIFIER	CDK8	101086278	transcript	XM_006927174.4	protein_coding	1	c.129-5202A>C
chrA1	6167150	A	G	PASS	downstream_gene_variant	MODIFIER	LOC109495641	109495641	transcript	XR_002740422.1	pseudogene	-1	n.*2681T>C
chrA1	6167150	A	G	PASS	intron_variant	MODIFIER	CDK8	101086278	transcript	XM_003980264.5	protein_coding	1	c.129-4791A>G
chrA1	6167150	A	G	PASS	intron_variant	MODIFIER	LOC109495641	109495641	transcript	XR_002740421.1	pseudogene	1	n.249+15100T>C
chrA1	6167150	A	G	PASS	intron_variant	MODIFIER	CDK8	101086278	transcript	XM_019821740.2	protein_coding	1	c.129-4791A>G
chrA1	6167150	A	G	PASS	intron_variant	MODIFIER	CDK8	101086278	transcript	XM_006927174.4	protein_coding	1	c.129-4791A>G
chrA1	6167659	T	C	PASS	downstream_gene_variant	MODIFIER	LOC109495641	109495641	transcript	XR_002740422.1	pseudogene	-1	n.*2172A>G
chrA1	6167659	T	C	PASS	intron_variant	MODIFIER	CDK8	101086278	transcript	XM_003980264.5	protein_coding	1	c.129-4282T>C
chrA1	6167659	T	C	PASS	intron_variant	MODIFIER	LOC109495641	109495641	transcript	XR_002740421.1	pseudogene	1	n.249+14591A>G
chrA1	6167659	T	C	PASS	intron_variant	MODIFIER	CDK8	101086278	transcript	XM_019821740.2	protein_coding	1	c.129-4282T>C
chrA1	6167659	T	C	PASS	intron_variant	MODIFIER	CDK8	101086278	transcript	XM_006927174.4	protein_coding	1	c.129-4282T>C
chrA1	6170191	C	T	PASS	intron_variant	MODIFIER	CDK8	101086278	transcript	XM_003980264.5	protein_coding	1	c.129-1750C>T
chrA1	6170191	C	T	PASS	intron_variant	MODIFIER	LOC109495641	109495641	transcript	XR_002740421.1	pseudogene	1	n.249+12059G>A
chrA1	6170191	C	T	PASS	intron_variant	MODIFIER	CDK8	101086278	transcript	XM_019821740.2	protein_coding	1	c.129-1750C>T
chrA1	6170191	C	T	PASS	intron_variant	MODIFIER	CDK8	101086278	transcript	XM_006927174.4	protein_coding	1	c.129-1750C>T
chrA1	6170191	C	T	PASS	non_coding_transcript_exon_variant	MODIFIER	LOC109495641	109495641	transcript	XR_002740422.1	pseudogene	2	n.783G>A
chrA1	6170717	A	G	PASS	intron_variant	MODIFIER	CDK8	101086278	transcript	XM_003980264.5	protein_coding	1	c.129-1224A>G
chrA1	6170717	A	G	PASS	intron_variant	MODIFIER	LOC109495641	109495641	transcript	XR_002740421.1	pseudogene	1	n.249+11533T>C
chrA1	6170717	A	G	PASS	intron_variant	MODIFIER	CDK8	101086278	transcript	XM_019821740.2	protein_coding	1	c.129-1224A>G
chrA1	6170717	A	G	PASS	intron_variant	MODIFIER	CDK8	101086278	transcript	XM_006927174.4	protein_coding	1	c.129-1224A>G
chrA1	6170717	A	G	PASS	non_coding_transcript_exon_variant	MODIFIER	LOC109495641	109495641	transcript	XR_002740422.1	pseudogene	2	n.257T>C
chrA1	6172194	G	C	PASS	intron_variant	MODIFIER	CDK8	101086278	transcript	XM_003980264.5	protein_coding	2	c.204+178G>C
chrA1	6172194	G	C	PASS	intron_variant	MODIFIER	LOC109495641	109495641	transcript	XR_002740421.1	pseudogene	1	n.249+10056C>G
chrA1	6172194	G	C	PASS	intron_variant	MODIFIER	CDK8	101086278	transcript	XM_019821740.2	protein_coding	2	c.204+178G>C
chrA1	6172194	G	C	PASS	intron_variant	MODIFIER	CDK8	101086278	transcript	XM_006927174.4	protein_coding	2	c.204+178G>C
chrA1	6172194	G	C	PASS	intron_variant	MODIFIER	LOC109495641	109495641	transcript	XR_002740422.1	pseudogene	1	n.250-1470C>G
chrA1	6172685	A	C	PASS	intron_variant	MODIFIER	CDK8	101086278	transcript	XM_003980264.5	protein_coding	2	c.204+669A>C
chrA1	6172685	A	C	PASS	intron_variant	MODIFIER	LOC109495641	109495641	transcript	XR_002740421.1	pseudogene	1	n.249+9565T>G
chrA1	6172685	A	C	PASS	intron_variant	MODIFIER	CDK8	101086278	transcript	XM_019821740.2	protein_coding	2	c.204+669A>C
chrA1	6172685	A	C	PASS	intron_variant	MODIFIER	CDK8	101086278	transcript	XM_006927174.4	protein_coding	2	c.204+669A>C
chrA1	6172685	A	C	PASS	intron_variant	MODIFIER	LOC109495641	109495641	transcript	XR_002740422.1	pseudogene	1	n.250-1961T>G
chrA1	6173059	G	A	PASS	intron_variant	MODIFIER	CDK8	101086278	transcript	XM_003980264.5	protein_coding	2	c.204+1043G>A
chrA1	6173059	G	A	PASS	intron_variant	MODIFIER	LOC109495641	109495641	transcript	XR_002740421.1	pseudogene	1	n.249+9191C>T
chrA1	6173059	G	A	PASS	intron_variant	MODIFIER	CDK8	101086278	transcript	XM_019821740.2	protein_coding	2	c.204+1043G>A
chrA1	6173059	G	A	PASS	intron_variant	MODIFIER	CDK8	101086278	transcript	XM_006927174.4	protein_coding	2	c.204+1043G>A
chrA1	6173059	G	A	PASS	intron_variant	MODIFIER	LOC109495641	109495641	transcript	XR_002740422.1	pseudogene	1	n.250-2335C>T
chrA1	6173308	G	T	PASS	intron_variant	MODIFIER	CDK8	101086278	transcript	XM_003980264.5	protein_coding	2	c.204+1292G>T
chrA1	6173308	G	T	PASS	intron_variant	MODIFIER	LOC109495641	109495641	transcript	XR_002740421.1	pseudogene	1	n.249+8942C>A
chrA1	6173308	G	T	PASS	intron_variant	MODIFIER	CDK8	101086278	transcript	XM_019821740.2	protein_coding	2	c.204+1292G>T
chrA1	6173308	G	T	PASS	intron_variant	MODIFIER	CDK8	101086278	transcript	XM_006927174.4	protein_coding	2	c.204+1292G>T
chrA1	6173308	G	T	PASS	intron_variant	MODIFIER	LOC109495641	109495641	transcript	XR_002740422.1	pseudogene	1	n.250-2584C>A
chrA1	6175967	CA	C	PASS	intron_variant	MODIFIER	CDK8	101086278	transcript	XM_003980264.5	protein_coding	2	c.204+3952delA
chrA1	6175967	CA	C	PASS	intron_variant	MODIFIER	LOC109495641	109495641	transcript	XR_002740421.1	pseudogene	1	n.249+6282delT
chrA1	6175967	CA	C	PASS	intron_variant	MODIFIER	CDK8	101086278	transcript	XM_019821740.2	protein_coding	2	c.204+3952delA
chrA1	6175967	CA	C	PASS	intron_variant	MODIFIER	CDK8	101086278	transcript	XM_006927174.4	protein_coding	2	c.204+3952delA
chrA1	6175967	CA	C	PASS	intron_variant	MODIFIER	LOC109495641	109495641	transcript	XR_002740422.1	pseudogene	1	n.250-5244delT
chrA1	6176892	G	A	PASS	intron_variant	MODIFIER	CDK8	101086278	transcript	XM_003980264.5	protein_coding	2	c.205-4540G>A
chrA1	6176892	G	A	PASS	intron_variant	MODIFIER	LOC109495641	109495641	transcript	XR_002740421.1	pseudogene	1	n.249+5358C>T
chrA1	6176892	G	A	PASS	intron_variant	MODIFIER	CDK8	101086278	transcript	XM_019821740.2	protein_coding	2	c.205-4540G>A
chrA1	6176892	G	A	PASS	intron_variant	MODIFIER	CDK8	101086278	transcript	XM_006927174.4	protein_coding	2	c.205-4540G>A
chrA1	6176892	G	A	PASS	intron_variant	MODIFIER	LOC109495641	109495641	transcript	XR_002740422.1	pseudogene	1	n.249+5358C>T
chrA1	6178412	A	G	PASS	intron_variant	MODIFIER	CDK8	101086278	transcript	XM_003980264.5	protein_coding	2	c.205-3020A>G
chrA1	6178412	A	G	PASS	intron_variant	MODIFIER	LOC109495641	109495641	transcript	XR_002740421.1	pseudogene	1	n.249+3838T>C
chrA1	6178412	A	G	PASS	intron_variant	MODIFIER	CDK8	101086278	transcript	XM_019821740.2	protein_coding	2	c.205-3020A>G
chrA1	6178412	A	G	PASS	intron_variant	MODIFIER	CDK8	101086278	transcript	XM_006927174.4	protein_coding	2	c.205-3020A>G
chrA1	6178412	A	G	PASS	intron_variant	MODIFIER	LOC109495641	109495641	transcript	XR_002740422.1	pseudogene	1	n.249+3838T>C
chrA1	6178620	A	G	PASS	intron_variant	MODIFIER	CDK8	101086278	transcript	XM_003980264.5	protein_coding	2	c.205-2812A>G
chrA1	6178620	A	G	PASS	intron_variant	MODIFIER	LOC109495641	109495641	transcript	XR_002740421.1	pseudogene	1	n.249+3630T>C
chrA1	6178620	A	G	PASS	intron_variant	MODIFIER	CDK8	101086278	transcript	XM_019821740.2	protein_coding	2	c.205-2812A>G
chrA1	6178620	A	G	PASS	intron_variant	MODIFIER	CDK8	101086278	transcript	XM_006927174.4	protein_coding	2	c.205-2812A>G
chrA1	6178620	A	G	PASS	intron_variant	MODIFIER	LOC109495641	109495641	transcript	XR_002740422.1	pseudogene	1	n.249+3630T>C
chrA1	6180718	C	A	PASS	intron_variant	MODIFIER	CDK8	101086278	transcript	XM_003980264.5	protein_coding	2	c.205-714C>A
chrA1	6180718	C	A	PASS	intron_variant	MODIFIER	LOC109495641	109495641	transcript	XR_002740421.1	pseudogene	1	n.249+1532G>T
chrA1	6180718	C	A	PASS	intron_variant	MODIFIER	CDK8	101086278	transcript	XM_019821740.2	protein_coding	2	c.205-714C>A
chrA1	6180718	C	A	PASS	intron_variant	MODIFIER	CDK8	101086278	transcript	XM_006927174.4	protein_coding	2	c.205-714C>A
chrA1	6180718	C	A	PASS	intron_variant	MODIFIER	LOC109495641	109495641	transcript	XR_002740422.1	pseudogene	1	n.249+1532G>T
chrA1	6181404	T	A	PASS	upstream_gene_variant	MODIFIER	CDK8	101086278	transcript	XM_019821783.1	protein_coding	-1	c.-28011T>A
chrA1	6181404	T	A	PASS	intron_variant	MODIFIER	CDK8	101086278	transcript	XM_003980264.5	protein_coding	2	c.205-28T>A
chrA1	6181404	T	A	PASS	intron_variant	MODIFIER	LOC109495641	109495641	transcript	XR_002740421.1	pseudogene	1	n.249+846A>T
chrA1	6181404	T	A	PASS	intron_variant	MODIFIER	CDK8	101086278	transcript	XM_019821740.2	protein_coding	2	c.205-28T>A
chrA1	6181404	T	A	PASS	intron_variant	MODIFIER	CDK8	101086278	transcript	XM_006927174.4	protein_coding	2	c.205-28T>A
chrA1	6181404	T	A	PASS	intron_variant	MODIFIER	LOC109495641	109495641	transcript	XR_002740422.1	pseudogene	1	n.249+846A>T
chrA1	6184036	C	G	PASS	upstream_gene_variant	MODIFIER	LOC109495641	109495641	transcript	XR_002740421.1	pseudogene	-1	n.-1538G>C
chrA1	6184036	C	G	PASS	upstream_gene_variant	MODIFIER	LOC109495641	109495641	transcript	XR_002740422.1	pseudogene	-1	n.-1538G>C
chrA1	6184036	C	G	PASS	upstream_gene_variant	MODIFIER	CDK8	101086278	transcript	XM_019821783.1	protein_coding	-1	c.-25379C>G
chrA1	6184036	C	G	PASS	intron_variant	MODIFIER	CDK8	101086278	transcript	XM_003980264.5	protein_coding	3	c.316-2260C>G
chrA1	6184036	C	G	PASS	intron_variant	MODIFIER	CDK8	101086278	transcript	XM_019821740.2	protein_coding	3	c.316-2260C>G
chrA1	6184036	C	G	PASS	intron_variant	MODIFIER	CDK8	101086278	transcript	XM_006927174.4	protein_coding	3	c.316-2260C>G
chrA1	6184195	G	A	PASS	upstream_gene_variant	MODIFIER	LOC109495641	109495641	transcript	XR_002740421.1	pseudogene	-1	n.-1697C>T
chrA1	6184195	G	A	PASS	upstream_gene_variant	MODIFIER	LOC109495641	109495641	transcript	XR_002740422.1	pseudogene	-1	n.-1697C>T
chrA1	6184195	G	A	PASS	upstream_gene_variant	MODIFIER	CDK8	101086278	transcript	XM_019821783.1	protein_coding	-1	c.-25220G>A
chrA1	6184195	G	A	PASS	intron_variant	MODIFIER	CDK8	101086278	transcript	XM_003980264.5	protein_coding	3	c.316-2101G>A
chrA1	6184195	G	A	PASS	intron_variant	MODIFIER	CDK8	101086278	transcript	XM_019821740.2	protein_coding	3	c.316-2101G>A
chrA1	6184195	G	A	PASS	intron_variant	MODIFIER	CDK8	101086278	transcript	XM_006927174.4	protein_coding	3	c.316-2101G>A
chrA1	6242219	T	TACACAC	PASS	intergenic_region	MODIFIER	CDK8-LOC109495885	101086278-109495885	intergenic_region	101086278-109495885		-1	n.6242219_6242220insACACAC
chrA1	6487903	T	C	PASS	downstream_gene_variant	MODIFIER	WASF3	101086527	transcript	XM_006927176.4	protein_coding	-1	c.*6777T>C
chrA1	6487903	T	C	PASS	downstream_gene_variant	MODIFIER	WASF3	101086527	transcript	XM_023250184.1	protein_coding	-1	c.*6777T>C
chrA1	6487903	T	C	PASS	downstream_gene_variant	MODIFIER	WASF3	101086527	transcript	XM_023250199.1	protein_coding	-1	c.*6777T>C
chrA1	6487903	T	C	PASS	downstream_gene_variant	MODIFIER	WASF3	101086527	transcript	XM_023250152.1	protein_coding	-1	c.*6777T>C
chrA1	6487903	T	C	PASS	downstream_gene_variant	MODIFIER	WASF3	101086527	transcript	XM_019822289.2	protein_coding	-1	c.*6777T>C
chrA1	6487903	T	C	PASS	downstream_gene_variant	MODIFIER	WASF3	101086527	transcript	XM_019822445.2	protein_coding	-1	c.*6777T>C
chrA1	6487903	T	C	PASS	downstream_gene_variant	MODIFIER	WASF3	101086527	transcript	XM_019822250.2	protein_coding	-1	c.*6777T>C
chrA1	6487903	T	C	PASS	downstream_gene_variant	MODIFIER	WASF3	101086527	transcript	XM_019822353.2	protein_coding	-1	c.*6777T>C
chrA1	6487903	T	C	PASS	downstream_gene_variant	MODIFIER	WASF3	101086527	transcript	XM_019822405.2	protein_coding	-1	c.*6777T>C
chrA1	6487903	T	C	PASS	downstream_gene_variant	MODIFIER	WASF3	101086527	transcript	XM_019822210.2	protein_coding	-1	c.*6777T>C
chrA1	6487903	T	C	PASS	downstream_gene_variant	MODIFIER	WASF3	101086527	transcript	XM_019822322.2	protein_coding	-1	c.*6777T>C
chrA1	6487903	T	C	PASS	intergenic_region	MODIFIER	WASF3-GPR12	101086527-101086775	intergenic_region	101086527-101086775		-1	n.6487903T>C
chrA1	6611401	G	C	PASS	intergenic_region	MODIFIER	GPR12-LOC101097035	101086775-101097035	intergenic_region	101086775-101097035		-1	n.6611401G>C
chrA1	6766800	G	A	PASS	intergenic_region	MODIFIER	LOC101097035-USP12	101097035-101097289	intergenic_region	101097035-101097289		-1	n.6766800G>A
chrA1	6769137	G	A	PASS	intergenic_region	MODIFIER	LOC101097035-USP12	101097035-101097289	intergenic_region	101097035-101097289		-1	n.6769137G>A
chrA1	6774582	T	C	PASS	intergenic_region	MODIFIER	LOC101097035-USP12	101097035-101097289	intergenic_region	101097035-101097289		-1	n.6774582T>C
chrA1	6853505	G	C	PASS	intron_variant	MODIFIER	USP12	101097289	transcript	XM_023250229.1	protein_coding	2	c.129+5027C>G
chrA1	6853505	G	C	PASS	intron_variant	MODIFIER	USP12	101097289	transcript	XM_023250224.1	protein_coding	2	c.-18+5027C>G
chrA1	6853505	G	C	PASS	intron_variant	MODIFIER	USP12	101097289	transcript	XM_023250218.1	protein_coding	2	c.-18+5027C>G
chrA1	6853720	C	A	PASS	intron_variant	MODIFIER	USP12	101097289	transcript	XM_023250229.1	protein_coding	2	c.129+4812G>T
chrA1	6853720	C	A	PASS	intron_variant	MODIFIER	USP12	101097289	transcript	XM_023250224.1	protein_coding	2	c.-18+4812G>T
chrA1	6853720	C	A	PASS	intron_variant	MODIFIER	USP12	101097289	transcript	XM_023250218.1	protein_coding	2	c.-18+4812G>T
chrA1	6853966	AT	A	PASS	intron_variant	MODIFIER	USP12	101097289	transcript	XM_023250229.1	protein_coding	2	c.129+4565delA
chrA1	6853966	AT	A	PASS	intron_variant	MODIFIER	USP12	101097289	transcript	XM_023250224.1	protein_coding	2	c.-18+4565delA
chrA1	6853966	AT	A	PASS	intron_variant	MODIFIER	USP12	101097289	transcript	XM_023250218.1	protein_coding	2	c.-18+4565delA
chrA1	6854017	G	A	PASS	intron_variant	MODIFIER	USP12	101097289	transcript	XM_023250229.1	protein_coding	2	c.129+4515C>T
chrA1	6854017	G	A	PASS	intron_variant	MODIFIER	USP12	101097289	transcript	XM_023250224.1	protein_coding	2	c.-18+4515C>T
chrA1	6854017	G	A	PASS	intron_variant	MODIFIER	USP12	101097289	transcript	XM_023250218.1	protein_coding	2	c.-18+4515C>T
chrA1	6854138	A	AC	PASS	intron_variant	MODIFIER	USP12	101097289	transcript	XM_023250229.1	protein_coding	2	c.129+4393_129+4394insG
chrA1	6854138	A	AC	PASS	intron_variant	MODIFIER	USP12	101097289	transcript	XM_023250224.1	protein_coding	2	c.-18+4393_-18+4394insG
chrA1	6854138	A	AC	PASS	intron_variant	MODIFIER	USP12	101097289	transcript	XM_023250218.1	protein_coding	2	c.-18+4393_-18+4394insG
chrA1	6854559	GTCTC	G	PASS	intron_variant	MODIFIER	USP12	101097289	transcript	XM_023250229.1	protein_coding	2	c.129+3969_129+3972delGAGA
chrA1	6854559	GTCTC	G	PASS	intron_variant	MODIFIER	USP12	101097289	transcript	XM_023250224.1	protein_coding	2	c.-18+3969_-18+3972delGAGA
chrA1	6854559	GTCTC	G	PASS	intron_variant	MODIFIER	USP12	101097289	transcript	XM_023250218.1	protein_coding	2	c.-18+3969_-18+3972delGAGA
chrA1	6854591	G	GA	PASS	intron_variant	MODIFIER	USP12	101097289	transcript	XM_023250229.1	protein_coding	2	c.129+3940_129+3941insT
chrA1	6854591	G	GA	PASS	intron_variant	MODIFIER	USP12	101097289	transcript	XM_023250224.1	protein_coding	2	c.-18+3940_-18+3941insT
chrA1	6854591	G	GA	PASS	intron_variant	MODIFIER	USP12	101097289	transcript	XM_023250218.1	protein_coding	2	c.-18+3940_-18+3941insT
chrA1	6854986	C	T	PASS	intron_variant	MODIFIER	USP12	101097289	transcript	XM_023250229.1	protein_coding	2	c.129+3546G>A
chrA1	6854986	C	T	PASS	intron_variant	MODIFIER	USP12	101097289	transcript	XM_023250224.1	protein_coding	2	c.-18+3546G>A
chrA1	6854986	C	T	PASS	intron_variant	MODIFIER	USP12	101097289	transcript	XM_023250218.1	protein_coding	2	c.-18+3546G>A
chrA1	6855380	G	C	PASS	intron_variant	MODIFIER	USP12	101097289	transcript	XM_023250229.1	protein_coding	2	c.129+3152C>G
chrA1	6855380	G	C	PASS	intron_variant	MODIFIER	USP12	101097289	transcript	XM_023250224.1	protein_coding	2	c.-18+3152C>G
chrA1	6855380	G	C	PASS	intron_variant	MODIFIER	USP12	101097289	transcript	XM_023250218.1	protein_coding	2	c.-18+3152C>G
chrA1	6855501	G	A	PASS	intron_variant	MODIFIER	USP12	101097289	transcript	XM_023250229.1	protein_coding	2	c.129+3031C>T
chrA1	6855501	G	A	PASS	intron_variant	MODIFIER	USP12	101097289	transcript	XM_023250224.1	protein_coding	2	c.-18+3031C>T
chrA1	6855501	G	A	PASS	intron_variant	MODIFIER	USP12	101097289	transcript	XM_023250218.1	protein_coding	2	c.-18+3031C>T
chrA1	6856379	G	A	PASS	intron_variant	MODIFIER	USP12	101097289	transcript	XM_023250229.1	protein_coding	2	c.129+2153C>T
chrA1	6856379	G	A	PASS	intron_variant	MODIFIER	USP12	101097289	transcript	XM_023250224.1	protein_coding	2	c.-18+2153C>T
chrA1	6856379	G	A	PASS	intron_variant	MODIFIER	USP12	101097289	transcript	XM_023250218.1	protein_coding	2	c.-18+2153C>T
chrA1	6857376	A	G	PASS	intron_variant	MODIFIER	USP12	101097289	transcript	XM_023250229.1	protein_coding	2	c.129+1156T>C
chrA1	6857376	A	G	PASS	intron_variant	MODIFIER	USP12	101097289	transcript	XM_023250224.1	protein_coding	2	c.-18+1156T>C
chrA1	6857376	A	G	PASS	intron_variant	MODIFIER	USP12	101097289	transcript	XM_023250218.1	protein_coding	2	c.-18+1156T>C
chrA1	6857700	G	A	PASS	intron_variant	MODIFIER	USP12	101097289	transcript	XM_023250229.1	protein_coding	2	c.129+832C>T
chrA1	6857700	G	A	PASS	intron_variant	MODIFIER	USP12	101097289	transcript	XM_023250224.1	protein_coding	2	c.-18+832C>T
chrA1	6857700	G	A	PASS	intron_variant	MODIFIER	USP12	101097289	transcript	XM_023250218.1	protein_coding	2	c.-18+832C>T
chrA1	6857918	CAA	C	PASS	intron_variant	MODIFIER	USP12	101097289	transcript	XM_023250229.1	protein_coding	2	c.129+612_129+613delTT
chrA1	6857918	CAA	C	PASS	intron_variant	MODIFIER	USP12	101097289	transcript	XM_023250224.1	protein_coding	2	c.-18+612_-18+613delTT
chrA1	6857918	CAA	C	PASS	intron_variant	MODIFIER	USP12	101097289	transcript	XM_023250218.1	protein_coding	2	c.-18+612_-18+613delTT
chrA1	6858192	G	A	PASS	intron_variant	MODIFIER	USP12	101097289	transcript	XM_023250229.1	protein_coding	2	c.129+340C>T
chrA1	6858192	G	A	PASS	intron_variant	MODIFIER	USP12	101097289	transcript	XM_023250224.1	protein_coding	2	c.-18+340C>T
chrA1	6858192	G	A	PASS	intron_variant	MODIFIER	USP12	101097289	transcript	XM_023250218.1	protein_coding	2	c.-18+340C>T
chrA1	6858226	C	T	PASS	intron_variant	MODIFIER	USP12	101097289	transcript	XM_023250229.1	protein_coding	2	c.129+306G>A
chrA1	6858226	C	T	PASS	intron_variant	MODIFIER	USP12	101097289	transcript	XM_023250224.1	protein_coding	2	c.-18+306G>A
chrA1	6858226	C	T	PASS	intron_variant	MODIFIER	USP12	101097289	transcript	XM_023250218.1	protein_coding	2	c.-18+306G>A
chrA1	6858380	A	AG	PASS	intron_variant	MODIFIER	USP12	101097289	transcript	XM_023250229.1	protein_coding	2	c.129+151_129+152insC
chrA1	6858380	A	AG	PASS	intron_variant	MODIFIER	USP12	101097289	transcript	XM_023250224.1	protein_coding	2	c.-18+151_-18+152insC
chrA1	6858380	A	AG	PASS	intron_variant	MODIFIER	USP12	101097289	transcript	XM_023250218.1	protein_coding	2	c.-18+151_-18+152insC
chrA1	6859356	C	T	PASS	intron_variant	MODIFIER	USP12	101097289	transcript	XM_023250229.1	protein_coding	1	c.49-744G>A
chrA1	6859356	C	T	PASS	intron_variant	MODIFIER	USP12	101097289	transcript	XM_023250224.1	protein_coding	1	c.-98-744G>A
chrA1	6859356	C	T	PASS	intron_variant	MODIFIER	USP12	101097289	transcript	XM_023250218.1	protein_coding	1	c.-98-744G>A
chrA1	6859610	G	A	PASS	intron_variant	MODIFIER	USP12	101097289	transcript	XM_023250229.1	protein_coding	1	c.49-998C>T
chrA1	6859610	G	A	PASS	intron_variant	MODIFIER	USP12	101097289	transcript	XM_023250224.1	protein_coding	1	c.-98-998C>T
chrA1	6859610	G	A	PASS	intron_variant	MODIFIER	USP12	101097289	transcript	XM_023250218.1	protein_coding	1	c.-98-998C>T
chrA1	6859713	G	A	PASS	intron_variant	MODIFIER	USP12	101097289	transcript	XM_023250229.1	protein_coding	1	c.49-1101C>T
chrA1	6859713	G	A	PASS	intron_variant	MODIFIER	USP12	101097289	transcript	XM_023250224.1	protein_coding	1	c.-98-1101C>T
chrA1	6859713	G	A	PASS	intron_variant	MODIFIER	USP12	101097289	transcript	XM_023250218.1	protein_coding	1	c.-98-1101C>T
chrA1	6889621	C	T	PASS	intron_variant	MODIFIER	USP12	101097289	transcript	XM_023250229.1	protein_coding	1	c.48+25403G>A
chrA1	6889621	C	T	PASS	intron_variant	MODIFIER	USP12	101097289	transcript	XM_023250224.1	protein_coding	1	c.-99+24984G>A
chrA1	6889621	C	T	PASS	intron_variant	MODIFIER	USP12	101097289	transcript	XM_023250218.1	protein_coding	1	c.-99+25403G>A
chrA1	6895776	A	G	PASS	intron_variant	MODIFIER	USP12	101097289	transcript	XM_023250229.1	protein_coding	1	c.48+19248T>C
chrA1	6895776	A	G	PASS	intron_variant	MODIFIER	USP12	101097289	transcript	XM_023250224.1	protein_coding	1	c.-99+18829T>C
chrA1	6895776	A	G	PASS	intron_variant	MODIFIER	USP12	101097289	transcript	XM_023250218.1	protein_coding	1	c.-99+19248T>C
chrA1	6909110	C	T	PASS	intron_variant	MODIFIER	USP12	101097289	transcript	XM_023250229.1	protein_coding	1	c.48+5914G>A
chrA1	6909110	C	T	PASS	intron_variant	MODIFIER	USP12	101097289	transcript	XM_023250224.1	protein_coding	1	c.-99+5495G>A
chrA1	6909110	C	T	PASS	intron_variant	MODIFIER	USP12	101097289	transcript	XM_023250218.1	protein_coding	1	c.-99+5914G>A
chrA1	6930136	TTTTA	T	PASS	intron_variant	MODIFIER	LOC102901461	102901461	transcript	XR_002152082.2	pseudogene	6	n.2131-3018_2131-3015delTAAA
chrA1	7107787	CCCTCT	C	PASS	downstream_gene_variant	MODIFIER	MTIF3	101087290	transcript	XM_006927181.4	protein_coding	-1	c.*4970_*4974delAGAGG
chrA1	7107787	CCCTCT	C	PASS	downstream_gene_variant	MODIFIER	MTIF3	101087290	transcript	XM_006927182.4	protein_coding	-1	c.*4970_*4974delAGAGG
chrA1	7107787	CCCTCT	C	PASS	downstream_gene_variant	MODIFIER	MTIF3	101087290	transcript	XM_006927183.4	protein_coding	-1	c.*4970_*4974delAGAGG
chrA1	7107787	CCCTCT	C	PASS	downstream_gene_variant	MODIFIER	MTIF3	101087290	transcript	XM_003980268.4	protein_coding	-1	c.*4970_*4974delAGAGG
chrA1	7107787	CCCTCT	C	PASS	intron_variant	MODIFIER	GTF3A	101097776	transcript	XM_011282105.2	protein_coding	4	c.686+216_686+220delCCTCT
chrA1	7263597	C	T	PASS	intron_variant	MODIFIER	LNX2	101087544	transcript	XM_003980269.5	protein_coding	1	c.-81-19388G>A
chrA1	7263597	C	T	PASS	intron_variant	MODIFIER	LNX2	101087544	transcript	XM_023250306.1	protein_coding	1	c.-81-19388G>A
chrA1	7263597	C	T	PASS	intron_variant	MODIFIER	LNX2	101087544	transcript	XM_023250304.1	protein_coding	1	c.-81-19388G>A
chrA1	7263597	C	T	PASS	intron_variant	MODIFIER	LNX2	101087544	transcript	XM_023250309.1	protein_coding	1	c.-81-19388G>A
chrA1	7295460	T	TG	PASS	downstream_gene_variant	MODIFIER	POLR1D	101087802	transcript	XM_011281469.3	protein_coding	-1	c.*5123_*5124insG
chrA1	7295460	T	TG	PASS	intron_variant	MODIFIER	LOC111559488	111559488	transcript	XM_023250315.1	protein_coding	1	c.26+6461_26+6462insG
chrA1	7694592	G	A	PASS	intron_variant	MODIFIER	FLT3	101099264	transcript	XM_023250335.1	protein_coding	1	c.44-8686C>T
chrA1	7694643	C	T	PASS	intron_variant	MODIFIER	FLT3	101099264	transcript	XM_023250335.1	protein_coding	1	c.44-8737G>A
chrA1	7694654	A	ATC	PASS	intron_variant	MODIFIER	FLT3	101099264	transcript	XM_023250335.1	protein_coding	1	c.44-8749_44-8748insGA
chrA1	7866831	G	A	PASS	intron_variant	MODIFIER	PAN3	101088044	transcript	XM_023250322.1	protein_coding	14	c.2022-242G>A
chrA1	7866831	G	A	PASS	intron_variant	MODIFIER	PAN3	101088044	transcript	XM_023250324.1	protein_coding	14	c.2019-242G>A
chrA1	7866831	G	A	PASS	intron_variant	MODIFIER	PAN3	101088044	transcript	XM_023250332.1	protein_coding	13	c.1860-242G>A
chrA1	7866831	G	A	PASS	intron_variant	MODIFIER	PAN3	101088044	transcript	XM_023250326.1	protein_coding	13	c.1965-242G>A
chrA1	7866831	G	A	PASS	intron_variant	MODIFIER	PAN3	101088044	transcript	XM_023250333.1	protein_coding	12	c.1803-242G>A
chrA1	7891267	G	A	PASS	downstream_gene_variant	MODIFIER	PAN3	101088044	transcript	XM_023250322.1	protein_coding	-1	c.*6315G>A
chrA1	7891267	G	A	PASS	downstream_gene_variant	MODIFIER	FLT1	101088292	transcript	XM_023250349.1	protein_coding	-1	c.*5317C>T
chrA1	7891267	G	A	PASS	downstream_gene_variant	MODIFIER	PAN3	101088044	transcript	XM_023250324.1	protein_coding	-1	c.*6315G>A
chrA1	7891267	G	A	PASS	downstream_gene_variant	MODIFIER	PAN3	101088044	transcript	XM_023250332.1	protein_coding	-1	c.*6315G>A
chrA1	7891267	G	A	PASS	downstream_gene_variant	MODIFIER	PAN3	101088044	transcript	XM_023250326.1	protein_coding	-1	c.*6315G>A
chrA1	7891267	G	A	PASS	downstream_gene_variant	MODIFIER	PAN3	101088044	transcript	XM_023250333.1	protein_coding	-1	c.*6315G>A
chrA1	7891267	G	A	PASS	intergenic_region	MODIFIER	PAN3-FLT1	101088044-101088292	intergenic_region	101088044-101088292		-1	n.7891267G>A
chrA1	8144161	C	T	PASS	intron_variant	MODIFIER	LOC111559501	111559501	transcript	XR_002740489.1	pseudogene	2	n.474-1127C>T
chrA1	9115223	G	A	PASS	downstream_gene_variant	MODIFIER	UBL3	101089317	transcript	XM_003980276.5	protein_coding	-1	c.*6581C>T
chrA1	9115223	G	A	PASS	intergenic_region	MODIFIER	LOC109496710-UBL3	109496710-101089317	intergenic_region	109496710-101089317		-1	n.9115223G>A
chrA1	9340482	G	A	PASS	intergenic_region	MODIFIER	LOC111559546-KATNAL1	111559546-101089567	intergenic_region	111559546-101089567		-1	n.9340482G>A
chrA1	9500512	C	T	PASS	downstream_gene_variant	MODIFIER	KATNAL1	101089567	transcript	XM_006927188.4	protein_coding	-1	c.*3009G>A
chrA1	9500512	C	T	PASS	downstream_gene_variant	MODIFIER	KATNAL1	101089567	transcript	XM_023250438.1	protein_coding	-1	c.*3009G>A
chrA1	9500512	C	T	PASS	downstream_gene_variant	MODIFIER	KATNAL1	101089567	transcript	XM_023250439.1	protein_coding	-1	c.*3009G>A
chrA1	9500512	C	T	PASS	downstream_gene_variant	MODIFIER	KATNAL1	101089567	transcript	XM_023250424.1	protein_coding	-1	c.*3009G>A
chrA1	9500512	C	T	PASS	downstream_gene_variant	MODIFIER	KATNAL1	101089567	transcript	XM_023250425.1	protein_coding	-1	c.*3009G>A
chrA1	9500512	C	T	PASS	intron_variant	MODIFIER	KATNAL1	101089567	transcript	XM_023250430.1	protein_coding	11	c.*25+2984G>A
chrA1	9708509	T	C	PASS	intergenic_region	MODIFIER	LOC109497259-HMGB1	109497259-101089823	intergenic_region	109497259-101089823		-1	n.9708509T>C
chrA1	9732993	G	GCTTATAAGTTCCTCTGATTGGTCATATTTTTGTTTTGCCTGGAAGCGTTCTGAGTCCAAGTAAATA	PASS	downstream_gene_variant	MODIFIER	HMGB1	101089823	transcript	XM_003980278.5	protein_coding	-1	c.*6204_*6205insTATTTACTTGGACTCAGAACGCTTCCAGGCAAAACAAAAATATGACCAATCAGAGGAACTTATAAG
chrA1	9732993	G	GCTTATAAGTTCCTCTGATTGGTCATATTTTTGTTTTGCCTGGAAGCGTTCTGAGTCCAAGTAAATA	PASS	intergenic_region	MODIFIER	LOC109497259-HMGB1	109497259-101089823	intergenic_region	109497259-101089823		-1	n.9732993_9732994insCTTATAAGTTCCTCTGATTGGTCATATTTTTGTTTTGCCTGGAAGCGTTCTGAGTCCAAGTAAATA
chrA1	9733078	G	A	PASS	downstream_gene_variant	MODIFIER	HMGB1	101089823	transcript	XM_003980278.5	protein_coding	-1	c.*6120C>T
chrA1	9733078	G	A	PASS	intergenic_region	MODIFIER	LOC109497259-HMGB1	109497259-101089823	intergenic_region	109497259-101089823		-1	n.9733078G>A
chrA1	9771946	C	T	PASS	downstream_gene_variant	MODIFIER	LOC109497264	109497264	transcript	XR_002740535.1	pseudogene	-1	n.*4335G>A
chrA1	9771946	C	T	PASS	intron_variant	MODIFIER	LOC109497264	109497264	transcript	XR_002153349.2	pseudogene	3	n.565+7399G>A
chrA1	9776459	C	T	PASS	intron_variant	MODIFIER	LOC109497264	109497264	transcript	XR_002153349.2	pseudogene	3	n.565+2886G>A
chrA1	9776459	C	T	PASS	non_coding_transcript_exon_variant	MODIFIER	LOC109497264	109497264	transcript	XR_002740535.1	pseudogene	3	n.3451G>A
chrA1	9821545	G	A	PASS	intron_variant	MODIFIER	LOC109497264	109497264	transcript	XR_002740535.1	pseudogene	1	n.303-34165C>T
chrA1	9821545	G	A	PASS	intron_variant	MODIFIER	LOC109497264	109497264	transcript	XR_002153349.2	pseudogene	1	n.303-34165C>T
chrA1	9824494	C	T	PASS	intron_variant	MODIFIER	LOC109497264	109497264	transcript	XR_002740535.1	pseudogene	1	n.303-37114G>A
chrA1	9824494	C	T	PASS	intron_variant	MODIFIER	LOC109497264	109497264	transcript	XR_002153349.2	pseudogene	1	n.303-37114G>A
chrA1	9886351	G	A	PASS	intron_variant	MODIFIER	USPL1	101090070	transcript	XM_003980279.4	protein_coding	4	c.875-668G>A
chrA1	9886351	G	A	PASS	intron_variant	MODIFIER	USPL1	101090070	transcript	XM_019824898.1	protein_coding	3	c.326-668G>A
chrA1	9886351	G	A	PASS	intron_variant	MODIFIER	USPL1	101090070	transcript	XM_019824901.1	protein_coding	2	c.326-668G>A
chrA1	9886351	G	A	PASS	intron_variant	MODIFIER	USPL1	101090070	transcript	XM_019824892.1	protein_coding	4	c.857-668G>A
chrA1	9886351	G	A	PASS	intron_variant	MODIFIER	USPL1	101090070	transcript	XM_023250450.1	protein_coding	4	c.875-668G>A
chrA1	9888541	C	T	PASS	intron_variant	MODIFIER	USPL1	101090070	transcript	XM_003980279.4	protein_coding	5	c.988+1409C>T
chrA1	9888541	C	T	PASS	intron_variant	MODIFIER	USPL1	101090070	transcript	XM_019824898.1	protein_coding	4	c.439+1409C>T
chrA1	9888541	C	T	PASS	intron_variant	MODIFIER	USPL1	101090070	transcript	XM_019824901.1	protein_coding	3	c.439+1409C>T
chrA1	9888541	C	T	PASS	intron_variant	MODIFIER	USPL1	101090070	transcript	XM_019824892.1	protein_coding	5	c.970+1409C>T
chrA1	9888541	C	T	PASS	intron_variant	MODIFIER	USPL1	101090070	transcript	XM_023250450.1	protein_coding	5	c.988+1409C>T
chrA1	9939639	G	A	PASS	intergenic_region	MODIFIER	LOC111559523-ALOX5AP	111559523-101090316	intergenic_region	111559523-101090316		-1	n.9939639G>A
chrA1	9986670	C	T	PASS	downstream_gene_variant	MODIFIER	ALOX5AP	101090316	transcript	XM_011282720.3	protein_coding	-1	c.*3871C>T
chrA1	9986670	C	T	PASS	downstream_gene_variant	MODIFIER	ALOX5AP	101090316	transcript	XM_011282835.3	protein_coding	-1	c.*3871C>T
chrA1	9986670	C	T	PASS	intron_variant	MODIFIER	ALOX5AP	101090316	transcript	XM_011282769.2	protein_coding	5	c.499-3908C>T
chrA1	9986670	C	T	PASS	intron_variant	MODIFIER	ALOX5AP	101090316	transcript	XM_006927193.4	protein_coding	4	c.324-3208C>T
chrA1	9995027	C	T	PASS	downstream_gene_variant	MODIFIER	ALOX5AP	101090316	transcript	XM_011282769.2	protein_coding	-1	c.*4360C>T
chrA1	9995027	C	T	PASS	downstream_gene_variant	MODIFIER	ALOX5AP	101090316	transcript	XM_006927193.4	protein_coding	-1	c.*4987C>T
chrA1	9995027	C	T	PASS	intergenic_region	MODIFIER	ALOX5AP-LOC102902594	101090316-102902594	intergenic_region	101090316-102902594		-1	n.9995027C>T
chrA1	10004575	C	T	PASS	intergenic_region	MODIFIER	ALOX5AP-LOC102902594	101090316-102902594	intergenic_region	101090316-102902594		-1	n.10004575C>T
chrA1	10015911	G	A	PASS	intergenic_region	MODIFIER	ALOX5AP-LOC102902594	101090316-102902594	intergenic_region	101090316-102902594		-1	n.10015911G>A
chrA1	10020487	GC	G	PASS	upstream_gene_variant	MODIFIER	LOC102902594	102902594	transcript	XR_002153364.2	pseudogene	-1	n.-2713delC
chrA1	10020487	GC	G	PASS	upstream_gene_variant	MODIFIER	LOC102902594	102902594	transcript	XR_002153365.2	pseudogene	-1	n.-2703delC
chrA1	10020487	GC	G	PASS	upstream_gene_variant	MODIFIER	LOC102902594	102902594	transcript	XR_439408.4	pseudogene	-1	n.-2713delC
chrA1	10020487	GC	G	PASS	intergenic_region	MODIFIER	ALOX5AP-LOC102902594	101090316-102902594	intergenic_region	101090316-102902594		-1	n.10020488delC
chrA1	10029120	C	T	PASS	intron_variant	MODIFIER	LOC102902594	102902594	transcript	XR_002153364.2	pseudogene	2	n.725-2181C>T
chrA1	10029120	C	T	PASS	intron_variant	MODIFIER	LOC102902594	102902594	transcript	XR_002153365.2	pseudogene	2	n.472-2181C>T
chrA1	10029120	C	T	PASS	intron_variant	MODIFIER	LOC102902594	102902594	transcript	XR_439408.4	pseudogene	3	n.545-2181C>T
chrA1	10154093	G	T,A	PASS	intron_variant	MODIFIER	TEX26	101100532	transcript	XM_023250499.1	protein_coding	3	c.393+1217G>A
chrA1	10154093	G	T,A	PASS	intron_variant	MODIFIER	TEX26	101100532	transcript	XM_023250499.1	protein_coding	3	c.393+1217G>T
chrA1	10678033	A	C	PASS	intron_variant	MODIFIER	LOC109497305	109497305	transcript	XR_002740634.1	pseudogene	1	n.106-24723T>G
chrA1	11006283	A	C	PASS	intron_variant	MODIFIER	RXFP2	101101184	transcript	XM_023257316.1	protein_coding	6	c.636-3754A>C
chrA1	11015945	G	A	PASS	intron_variant	MODIFIER	RXFP2	101101184	transcript	XM_023257316.1	protein_coding	10	c.924-1405G>A
chrA1	13030037	A	G	PASS	intron_variant	MODIFIER	LOC109497412	109497412	transcript	XR_002740652.1	pseudogene	1	n.123+67855A>G
chrA1	13457163	C	T	PASS	intergenic_region	MODIFIER	LOC109497412-LOC109497407	109497412-109497407	intergenic_region	109497412-109497407		-1	n.13457163C>T
chrA1	15051313	AAAT	A	PASS	intergenic_region	MODIFIER	DCLK1-SOHLH2	101083643-101084762	intergenic_region	101083643-101084762		-1	n.15051314_15051316delAAT
chrA1	15085887	A	T	PASS	intron_variant	MODIFIER	SOHLH2	101084762	transcript	XM_019825441.2	protein_coding	6	c.798-5038T>A
chrA1	15085887	A	T	PASS	intron_variant	MODIFIER	SOHLH2	101084762	transcript	XM_006927229.3	protein_coding	6	c.798-5038T>A
chrA1	15085887	A	T	PASS	intron_variant	MODIFIER	SOHLH2	101084762	transcript	XM_019825451.2	protein_coding	5	c.693-5038T>A
chrA1	17665105	C	CG	PASS	intergenic_region	MODIFIER	LOC109492559-LOC111559741	109492559-111559741	intergenic_region	109492559-111559741		-1	n.17665105_17665106insG
chrA1	19352738	G	A	PASS	intron_variant	MODIFIER	THSD1	101090828	transcript	XM_023251129.1	protein_coding	2	c.58+1886C>T
chrA1	19352738	G	A	PASS	intron_variant	MODIFIER	THSD1	101090828	transcript	XM_003980353.5	protein_coding	1	c.58+1886C>T
chrA1	19352738	G	A	PASS	intron_variant	MODIFIER	THSD1	101090828	transcript	XM_023251135.1	protein_coding	2	c.58+1886C>T
chrA1	19352738	G	A	PASS	intron_variant	MODIFIER	THSD1	101090828	transcript	XM_019825819.2	protein_coding	1	c.58+1886C>T
chrA1	21212019	T	G	PASS	intergenic_region	MODIFIER	LOC111556805-LOC111556929	111556805-111556929	intergenic_region	111556805-111556929		-1	n.21212019T>G
chrA1	22013284	AGG	A	PASS	upstream_gene_variant	MODIFIER	LOC109497880	109497880	transcript	109497880	pseudogene	-1	n.-302_-301delCC
chrA1	22013284	AGG	A	PASS	intron_variant	MODIFIER	LOC101100105	101100105	transcript	XM_019826124.2	protein_coding	12	c.1567+4185_1567+4186delCC
chrA1	22013284	AGG	A	PASS	intron_variant	MODIFIER	LOC101100105	101100105	transcript	XM_019826101.2	protein_coding	14	c.1986+1159_1986+1160delCC
chrA1	22013284	AGG	A	PASS	intron_variant	MODIFIER	LOC101100105	101100105	transcript	XM_019826102.2	protein_coding	13	c.1986+1159_1986+1160delCC
chrA1	22013284	AGG	A	PASS	intron_variant	MODIFIER	LOC101100105	101100105	transcript	XM_019826104.2	protein_coding	12	c.1950+1159_1950+1160delCC
chrA1	22013284	AGG	A	PASS	intron_variant	MODIFIER	LOC101100105	101100105	transcript	XM_019826109.2	protein_coding	13	c.1908+1159_1908+1160delCC
chrA1	22013284	AGG	A	PASS	intron_variant	MODIFIER	LOC101100105	101100105	transcript	XM_023251371.1	protein_coding	15	c.1863+1159_1863+1160delCC
chrA1	22054541	C	T	PASS	intron_variant	MODIFIER	LOC101100105	101100105	transcript	XM_019826124.2	protein_coding	3	c.16+2878G>A
chrA1	22054541	C	T	PASS	intron_variant	MODIFIER	LOC101100105	101100105	transcript	XM_019826101.2	protein_coding	3	c.16+2878G>A
chrA1	22054541	C	T	PASS	intron_variant	MODIFIER	LOC101100105	101100105	transcript	XM_019826102.2	protein_coding	2	c.16+2878G>A
chrA1	22054541	C	T	PASS	intron_variant	MODIFIER	LOC101100105	101100105	transcript	XM_019826104.2	protein_coding	1	c.-20-3538G>A
chrA1	22054541	C	T	PASS	intron_variant	MODIFIER	LOC101100105	101100105	transcript	XM_019826109.2	protein_coding	3	c.16+2878G>A
chrA1	22054541	C	T	PASS	intron_variant	MODIFIER	LOC101100105	101100105	transcript	XM_023251371.1	protein_coding	3	c.16+2878G>A
chrA1	22081865	G	A	PASS	intron_variant	MODIFIER	CAB39L	101094151	transcript	XM_019826173.2	protein_coding	3	c.-32+4624G>A
chrA1	22081867	GGGGGGGTGT	G	PASS	intron_variant	MODIFIER	CAB39L	101094151	transcript	XM_019826173.2	protein_coding	3	c.-32+4627_-32+4635delGGGGGGTGT
chrA1	23748558	T	TA	PASS	intergenic_region	MODIFIER	LOC109497998-LOC101080856	109497998-101080856	intergenic_region	109497998-101080856		-1	n.23748558_23748559insA
chrA1	23808559	T	C	PASS	intergenic_region	MODIFIER	LOC109497998-LOC101080856	109497998-101080856	intergenic_region	109497998-101080856		-1	n.23808559T>C
chrA1	24201798	G	A	PASS	intergenic_region	MODIFIER	LOC101080856-HTR2A	101080856-101081108	intergenic_region	101080856-101081108		-1	n.24201798G>A
chrA1	24201860	A	G	PASS	intergenic_region	MODIFIER	LOC101080856-HTR2A	101080856-101081108	intergenic_region	101080856-101081108		-1	n.24201860A>G
chrA1	24201962	AAAAT	A	PASS	intergenic_region	MODIFIER	LOC101080856-HTR2A	101080856-101081108	intergenic_region	101080856-101081108		-1	n.24201963_24201966delAAAT
chrA1	24201988	A	AT	PASS	intergenic_region	MODIFIER	LOC101080856-HTR2A	101080856-101081108	intergenic_region	101080856-101081108		-1	n.24201988_24201989insT
chrA1	24201994	A	AAAATAAAC	PASS	intergenic_region	MODIFIER	LOC101080856-HTR2A	101080856-101081108	intergenic_region	101080856-101081108		-1	n.24201994_24201995insAAATAAAC
chrA1	24694567	T	G	PASS	intergenic_region	MODIFIER	LRCH1-LOC111559803	727691-111559803	intergenic_region	727691-111559803		-1	n.24694567T>G
chrA1	24694570	T	C	PASS	intergenic_region	MODIFIER	LRCH1-LOC111559803	727691-111559803	intergenic_region	727691-111559803		-1	n.24694570T>C
chrA1	24899303	AT	A	PASS	intron_variant	MODIFIER	LCP1	101081857	transcript	XM_003980396.5	protein_coding	1	c.-23-2801delT
chrA1	24993580	G	GT	PASS	intron_variant	MODIFIER	CPB2	101082116	transcript	XM_019826669.1	protein_coding	9	c.999+1717_999+1718insT
chrA1	25026904	CCTTCCTTCCTT	C	PASS	intron_variant	MODIFIER	ZC3H13	101082368	transcript	XM_019826627.2	protein_coding	5	c.391-1174_391-1164delCTTCCTTCCTT
chrA1	25026904	CCTTCCTTCCTT	C	PASS	intron_variant	MODIFIER	ZC3H13	101082368	transcript	XM_019826636.2	protein_coding	5	c.391-1174_391-1164delCTTCCTTCCTT
chrA1	25026904	CCTTCCTTCCTT	C	PASS	intron_variant	MODIFIER	ZC3H13	101082368	transcript	XM_019826634.2	protein_coding	5	c.391-1174_391-1164delCTTCCTTCCTT
chrA1	25026904	CCTTCCTTCCTT	C	PASS	intron_variant	MODIFIER	ZC3H13	101082368	transcript	XM_019826630.2	protein_coding	5	c.391-1174_391-1164delCTTCCTTCCTT
chrA1	25026904	CCTTCCTTCCTT	C	PASS	intron_variant	MODIFIER	ZC3H13	101082368	transcript	XM_019826640.2	protein_coding	5	c.391-1174_391-1164delCTTCCTTCCTT
chrA1	25026904	CCTTCCTTCCTT	C	PASS	intron_variant	MODIFIER	ZC3H13	101082368	transcript	XM_019826641.2	protein_coding	4	c.340-1174_340-1164delCTTCCTTCCTT
chrA1	25026904	CCTTCCTTCCTT	C	PASS	intron_variant	MODIFIER	ZC3H13	101082368	transcript	XM_019826664.2	protein_coding	5	c.391-1174_391-1164delCTTCCTTCCTT
chrA1	25026904	CCTTCCTTCCTT	C	PASS	intron_variant	MODIFIER	ZC3H13	101082368	transcript	XM_019826649.2	protein_coding	5	c.391-1174_391-1164delCTTCCTTCCTT
chrA1	25026904	CCTTCCTTCCTT	C	PASS	intron_variant	MODIFIER	ZC3H13	101082368	transcript	XM_006927298.4	protein_coding	4	c.340-1174_340-1164delCTTCCTTCCTT
chrA1	25237781	A	G	PASS	intron_variant	MODIFIER	SIAH3	101084848	transcript	XM_006927299.4	protein_coding	1	c.135+20846A>G
chrA1	25237781	A	G	PASS	intron_variant	MODIFIER	SIAH3	101084848	transcript	XM_023251641.1	protein_coding	1	c.39+21997A>G
chrA1	27133708	TCCTCTCCTCCTCCTCCG	T	PASS	intron_variant	MODIFIER	ENOX1	101089320	transcript	XM_019827068.2	protein_coding	2	c.-337+1740_-337+1756delCCTCTCCTCCTCCTCCG
chrA1	27133708	TCCTCTCCTCCTCCTCCG	T	PASS	intron_variant	MODIFIER	ENOX1	101089320	transcript	XM_023251831.1	protein_coding	2	c.-403+1740_-403+1756delCCTCTCCTCCTCCTCCG
chrA1	27133708	TCCTCTCCTCCTCCTCCG	T	PASS	intron_variant	MODIFIER	ENOX1	101089320	transcript	XM_023251825.1	protein_coding	2	c.-403+1740_-403+1756delCCTCTCCTCCTCCTCCG
chrA1	27133708	TCCTCTCCTCCTCCTCCG	T	PASS	intron_variant	MODIFIER	ENOX1	101089320	transcript	XM_023251835.1	protein_coding	2	c.-403+1740_-403+1756delCCTCTCCTCCTCCTCCG
chrA1	27133708	TCCTCTCCTCCTCCTCCG	T	PASS	intron_variant	MODIFIER	ENOX1	101089320	transcript	XM_019827075.2	protein_coding	2	c.-204+1740_-204+1756delCCTCTCCTCCTCCTCCG
chrA1	27133708	TCCTCTCCTCCTCCTCCG	T	PASS	intron_variant	MODIFIER	ENOX1	101089320	transcript	XM_023251799.1	protein_coding	2	c.-403+1740_-403+1756delCCTCTCCTCCTCCTCCG
chrA1	27133708	TCCTCTCCTCCTCCTCCG	T	PASS	intron_variant	MODIFIER	ENOX1	101089320	transcript	XM_023251815.1	protein_coding	2	c.-403+1740_-403+1756delCCTCTCCTCCTCCTCCG
chrA1	27133708	TCCTCTCCTCCTCCTCCG	T	PASS	intron_variant	MODIFIER	ENOX1	101089320	transcript	XM_023251820.1	protein_coding	2	c.-403+1740_-403+1756delCCTCTCCTCCTCCTCCG
chrA1	27133708	TCCTCTCCTCCTCCTCCG	T	PASS	intron_variant	MODIFIER	ENOX1	101089320	transcript	XM_023251828.1	protein_coding	2	c.-403+1740_-403+1756delCCTCTCCTCCTCCTCCG
chrA1	27133708	TCCTCTCCTCCTCCTCCG	T	PASS	intron_variant	MODIFIER	ENOX1	101089320	transcript	XM_023251834.1	protein_coding	2	c.-475+1740_-475+1756delCCTCTCCTCCTCCTCCG
chrA1	27133708	TCCTCTCCTCCTCCTCCG	T	PASS	intron_variant	MODIFIER	ENOX1	101089320	transcript	XM_023251807.1	protein_coding	2	c.-403+1740_-403+1756delCCTCTCCTCCTCCTCCG
chrA1	27133754	T	C	PASS	intron_variant	MODIFIER	ENOX1	101089320	transcript	XM_019827068.2	protein_coding	2	c.-337+1785T>C
chrA1	27133754	T	C	PASS	intron_variant	MODIFIER	ENOX1	101089320	transcript	XM_023251831.1	protein_coding	2	c.-403+1785T>C
chrA1	27133754	T	C	PASS	intron_variant	MODIFIER	ENOX1	101089320	transcript	XM_023251825.1	protein_coding	2	c.-403+1785T>C
chrA1	27133754	T	C	PASS	intron_variant	MODIFIER	ENOX1	101089320	transcript	XM_023251835.1	protein_coding	2	c.-403+1785T>C
chrA1	27133754	T	C	PASS	intron_variant	MODIFIER	ENOX1	101089320	transcript	XM_019827075.2	protein_coding	2	c.-204+1785T>C
chrA1	27133754	T	C	PASS	intron_variant	MODIFIER	ENOX1	101089320	transcript	XM_023251799.1	protein_coding	2	c.-403+1785T>C
chrA1	27133754	T	C	PASS	intron_variant	MODIFIER	ENOX1	101089320	transcript	XM_023251815.1	protein_coding	2	c.-403+1785T>C
chrA1	27133754	T	C	PASS	intron_variant	MODIFIER	ENOX1	101089320	transcript	XM_023251820.1	protein_coding	2	c.-403+1785T>C
chrA1	27133754	T	C	PASS	intron_variant	MODIFIER	ENOX1	101089320	transcript	XM_023251828.1	protein_coding	2	c.-403+1785T>C
chrA1	27133754	T	C	PASS	intron_variant	MODIFIER	ENOX1	101089320	transcript	XM_023251834.1	protein_coding	2	c.-475+1785T>C
chrA1	27133754	T	C	PASS	intron_variant	MODIFIER	ENOX1	101089320	transcript	XM_023251807.1	protein_coding	2	c.-403+1785T>C
chrA1	27245601	C	T	PASS	intron_variant	MODIFIER	ENOX1	101089320	transcript	XM_019827068.2	protein_coding	3	c.-204+49544C>T
chrA1	27245601	C	T	PASS	intron_variant	MODIFIER	ENOX1	101089320	transcript	XM_023251831.1	protein_coding	4	c.-204+49544C>T
chrA1	27245601	C	T	PASS	intron_variant	MODIFIER	ENOX1	101089320	transcript	XM_023251825.1	protein_coding	4	c.-204+49544C>T
chrA1	27245601	C	T	PASS	intron_variant	MODIFIER	ENOX1	101089320	transcript	XM_023251835.1	protein_coding	4	c.-204+49544C>T
chrA1	27245601	C	T	PASS	intron_variant	MODIFIER	ENOX1	101089320	transcript	XM_019827075.2	protein_coding	2	c.-203-65964C>T
chrA1	27245601	C	T	PASS	intron_variant	MODIFIER	ENOX1	101089320	transcript	XM_023251799.1	protein_coding	4	c.-204+49544C>T
chrA1	27245601	C	T	PASS	intron_variant	MODIFIER	ENOX1	101089320	transcript	XM_023251815.1	protein_coding	4	c.-204+49544C>T
chrA1	27245601	C	T	PASS	intron_variant	MODIFIER	ENOX1	101089320	transcript	XM_023251820.1	protein_coding	4	c.-204+49544C>T
chrA1	27245601	C	T	PASS	intron_variant	MODIFIER	ENOX1	101089320	transcript	XM_023251828.1	protein_coding	4	c.-204+49544C>T
chrA1	27245601	C	T	PASS	intron_variant	MODIFIER	ENOX1	101089320	transcript	XM_023251834.1	protein_coding	4	c.-276+49544C>T
chrA1	27245601	C	T	PASS	intron_variant	MODIFIER	ENOX1	101089320	transcript	XM_023251807.1	protein_coding	4	c.-204+49544C>T
chrA1	27245602	A	G	PASS	intron_variant	MODIFIER	ENOX1	101089320	transcript	XM_019827068.2	protein_coding	3	c.-204+49545A>G
chrA1	27245602	A	G	PASS	intron_variant	MODIFIER	ENOX1	101089320	transcript	XM_023251831.1	protein_coding	4	c.-204+49545A>G
chrA1	27245602	A	G	PASS	intron_variant	MODIFIER	ENOX1	101089320	transcript	XM_023251825.1	protein_coding	4	c.-204+49545A>G
chrA1	27245602	A	G	PASS	intron_variant	MODIFIER	ENOX1	101089320	transcript	XM_023251835.1	protein_coding	4	c.-204+49545A>G
chrA1	27245602	A	G	PASS	intron_variant	MODIFIER	ENOX1	101089320	transcript	XM_019827075.2	protein_coding	2	c.-203-65963A>G
chrA1	27245602	A	G	PASS	intron_variant	MODIFIER	ENOX1	101089320	transcript	XM_023251799.1	protein_coding	4	c.-204+49545A>G
chrA1	27245602	A	G	PASS	intron_variant	MODIFIER	ENOX1	101089320	transcript	XM_023251815.1	protein_coding	4	c.-204+49545A>G
chrA1	27245602	A	G	PASS	intron_variant	MODIFIER	ENOX1	101089320	transcript	XM_023251820.1	protein_coding	4	c.-204+49545A>G
chrA1	27245602	A	G	PASS	intron_variant	MODIFIER	ENOX1	101089320	transcript	XM_023251828.1	protein_coding	4	c.-204+49545A>G
chrA1	27245602	A	G	PASS	intron_variant	MODIFIER	ENOX1	101089320	transcript	XM_023251834.1	protein_coding	4	c.-276+49545A>G
chrA1	27245602	A	G	PASS	intron_variant	MODIFIER	ENOX1	101089320	transcript	XM_023251807.1	protein_coding	4	c.-204+49545A>G
chrA1	27245604	A	G	PASS	intron_variant	MODIFIER	ENOX1	101089320	transcript	XM_019827068.2	protein_coding	3	c.-204+49547A>G
chrA1	27245604	A	G	PASS	intron_variant	MODIFIER	ENOX1	101089320	transcript	XM_023251831.1	protein_coding	4	c.-204+49547A>G
chrA1	27245604	A	G	PASS	intron_variant	MODIFIER	ENOX1	101089320	transcript	XM_023251825.1	protein_coding	4	c.-204+49547A>G
chrA1	27245604	A	G	PASS	intron_variant	MODIFIER	ENOX1	101089320	transcript	XM_023251835.1	protein_coding	4	c.-204+49547A>G
chrA1	27245604	A	G	PASS	intron_variant	MODIFIER	ENOX1	101089320	transcript	XM_019827075.2	protein_coding	2	c.-203-65961A>G
chrA1	27245604	A	G	PASS	intron_variant	MODIFIER	ENOX1	101089320	transcript	XM_023251799.1	protein_coding	4	c.-204+49547A>G
chrA1	27245604	A	G	PASS	intron_variant	MODIFIER	ENOX1	101089320	transcript	XM_023251815.1	protein_coding	4	c.-204+49547A>G
chrA1	27245604	A	G	PASS	intron_variant	MODIFIER	ENOX1	101089320	transcript	XM_023251820.1	protein_coding	4	c.-204+49547A>G
chrA1	27245604	A	G	PASS	intron_variant	MODIFIER	ENOX1	101089320	transcript	XM_023251828.1	protein_coding	4	c.-204+49547A>G
chrA1	27245604	A	G	PASS	intron_variant	MODIFIER	ENOX1	101089320	transcript	XM_023251834.1	protein_coding	4	c.-276+49547A>G
chrA1	27245604	A	G	PASS	intron_variant	MODIFIER	ENOX1	101089320	transcript	XM_023251807.1	protein_coding	4	c.-204+49547A>G
chrA1	27456632	C	CGTATACATATGTATACATATATATACGTATGT	PASS	intron_variant	MODIFIER	ENOX1	101089320	transcript	XM_019827068.2	protein_coding	11	c.1199-6644_1199-6643insGTATACATATGTATACATATATATACGTATGT
chrA1	27456632	C	CGTATACATATGTATACATATATATACGTATGT	PASS	intron_variant	MODIFIER	ENOX1	101089320	transcript	XM_023251831.1	protein_coding	12	c.1199-6644_1199-6643insGTATACATATGTATACATATATATACGTATGT
chrA1	27456632	C	CGTATACATATGTATACATATATATACGTATGT	PASS	intron_variant	MODIFIER	ENOX1	101089320	transcript	XM_023251825.1	protein_coding	12	c.1199-6644_1199-6643insGTATACATATGTATACATATATATACGTATGT
chrA1	27456632	C	CGTATACATATGTATACATATATATACGTATGT	PASS	intron_variant	MODIFIER	ENOX1	101089320	transcript	XM_023251835.1	protein_coding	12	c.1181-6644_1181-6643insGTATACATATGTATACATATATATACGTATGT
chrA1	27456632	C	CGTATACATATGTATACATATATATACGTATGT	PASS	intron_variant	MODIFIER	ENOX1	101089320	transcript	XM_019827075.2	protein_coding	10	c.1199-6644_1199-6643insGTATACATATGTATACATATATATACGTATGT
chrA1	27456632	C	CGTATACATATGTATACATATATATACGTATGT	PASS	intron_variant	MODIFIER	ENOX1	101089320	transcript	XM_023251799.1	protein_coding	12	c.1199-6644_1199-6643insGTATACATATGTATACATATATATACGTATGT
chrA1	27456632	C	CGTATACATATGTATACATATATATACGTATGT	PASS	intron_variant	MODIFIER	ENOX1	101089320	transcript	XM_023251815.1	protein_coding	12	c.1196-6644_1196-6643insGTATACATATGTATACATATATATACGTATGT
chrA1	27456632	C	CGTATACATATGTATACATATATATACGTATGT	PASS	intron_variant	MODIFIER	ENOX1	101089320	transcript	XM_023251820.1	protein_coding	12	c.1181-6644_1181-6643insGTATACATATGTATACATATATATACGTATGT
chrA1	27456632	C	CGTATACATATGTATACATATATATACGTATGT	PASS	intron_variant	MODIFIER	ENOX1	101089320	transcript	XM_023251828.1	protein_coding	12	c.1199-6644_1199-6643insGTATACATATGTATACATATATATACGTATGT
chrA1	27456632	C	CGTATACATATGTATACATATATATACGTATGT	PASS	intron_variant	MODIFIER	ENOX1	101089320	transcript	XM_023251834.1	protein_coding	11	c.980-6644_980-6643insGTATACATATGTATACATATATATACGTATGT
chrA1	27456632	C	CGTATACATATGTATACATATATATACGTATGT	PASS	intron_variant	MODIFIER	ENOX1	101089320	transcript	XM_023251807.1	protein_coding	12	c.1199-6644_1199-6643insGTATACATATGTATACATATATATACGTATGT
chrA1	27695886	C	A	PASS	intergenic_region	MODIFIER	ENOX1-DNAJC15	101089320-101087037	intergenic_region	101089320-101087037		-1	n.27695886C>A
chrA1	28134119	ACAGT	A	PASS	intergenic_region	MODIFIER	FAM216B-LOC109498172	101089826-109498172	intergenic_region	101089826-109498172		-1	n.28134120_28134123delCAGT
chrA1	28309435	G	T	PASS	intergenic_region	MODIFIER	TNFSF11-AKAP11	724036-101087548	intergenic_region	724036-101087548		-1	n.28309435G>T
chrA1	28899265	GGGGGGT	G	PASS	intron_variant	MODIFIER	VWA8	101090073	transcript	XM_023260078.1	protein_coding	16	c.1948-622_1948-617delGGGGGT
chrA1	29639464	T	A	PASS	intron_variant	MODIFIER	ELF1	101088544	transcript	XM_003980420.5	protein_coding	3	c.254-4704T>A
chrA1	29639464	T	A	PASS	intron_variant	MODIFIER	ELF1	101088544	transcript	XM_011289711.3	protein_coding	3	c.254-4704T>A
chrA1	29639464	T	A	PASS	intron_variant	MODIFIER	ELF1	101088544	transcript	XM_019827479.2	protein_coding	3	c.254-4704T>A
chrA1	29639464	T	A	PASS	intron_variant	MODIFIER	ELF1	101088544	transcript	XM_019827475.2	protein_coding	3	c.254-4704T>A
chrA1	29639464	T	A	PASS	intron_variant	MODIFIER	ELF1	101088544	transcript	XM_011289776.3	protein_coding	3	c.254-4704T>A
chrA1	30219587	TGTG	T	PASS	intergenic_region	MODIFIER	LOC102901843-LOC111556289	102901843-111556289	intergenic_region	102901843-111556289		-1	n.30219588_30219590delGTG
chrA1	30219604	A	G	PASS	intergenic_region	MODIFIER	LOC102901843-LOC111556289	102901843-111556289	intergenic_region	102901843-111556289		-1	n.30219604A>G
chrA1	30219629	C	T	PASS	intergenic_region	MODIFIER	LOC102901843-LOC111556289	102901843-111556289	intergenic_region	102901843-111556289		-1	n.30219629C>T
chrA1	30220018	G	A	PASS	intergenic_region	MODIFIER	LOC102901843-LOC111556289	102901843-111556289	intergenic_region	102901843-111556289		-1	n.30220018G>A
chrA1	30220046	A	G	PASS	intergenic_region	MODIFIER	LOC102901843-LOC111556289	102901843-111556289	intergenic_region	102901843-111556289		-1	n.30220046A>G
chrA1	30220059	G	A	PASS	intergenic_region	MODIFIER	LOC102901843-LOC111556289	102901843-111556289	intergenic_region	102901843-111556289		-1	n.30220059G>A
chrA1	31116923	T	C	PASS	intergenic_region	MODIFIER	LOC101089069-LOC102901923	101089069-102901923	intergenic_region	101089069-102901923		-1	n.31116923T>C
chrA1	31943295	G	A	PASS	intergenic_region	MODIFIER	LOC109498248-LOC109498249	109498248-109498249	intergenic_region	109498248-109498249		-1	n.31943295G>A
chrA1	31943347	C	G	PASS	intergenic_region	MODIFIER	LOC109498248-LOC109498249	109498248-109498249	intergenic_region	109498248-109498249		-1	n.31943347C>G
chrA1	36553871	TAAGGAAGAGAGAGAAAGAGGCAGGGGGAAGAAAAAAGAAGAAA	T	PASS	intergenic_region	MODIFIER	DIAPH3-LOC101097038	101095543-101097038	intergenic_region	101095543-101097038		-1	n.36553872_36553914delAAGGAAGAGAGAGAAAGAGGCAGGGGGAAGAAAAAAGAAGAAA
chrA1	37494016	C	G	PASS	intergenic_region	MODIFIER	LOC109498314-LOC109492573	109498314-109492573	intergenic_region	109498314-109492573		-1	n.37494016C>G
chrA1	38379806	TAGATATATATATATA	T	PASS	intergenic_region	MODIFIER	LOC101098276-LOC101098510	101098276-101098510	intergenic_region	101098276-101098510		-1	n.38379807_38379821delAGATATATATATATA
chrA1	38724809	A	G	PASS	intergenic_region	MODIFIER	LOC101098510-LOC111557056	101098510-111557056	intergenic_region	101098510-111557056		-1	n.38724809A>G
chrA1	38724811	T	G	PASS	intergenic_region	MODIFIER	LOC101098510-LOC111557056	101098510-111557056	intergenic_region	101098510-111557056		-1	n.38724811T>G
chrA1	39968206	A	G	PASS	intergenic_region	MODIFIER	LOC101100274-LOC101100533	101100274-101100533	intergenic_region	101100274-101100533		-1	n.39968206A>G
chrA1	40837077	GGACGCTCTCC	G	PASS	intergenic_region	MODIFIER	LOC101101024-LOC109498326	101101024-109498326	intergenic_region	101101024-109498326		-1	n.40837078_40837087delGACGCTCTCC
chrA1	41148304	T	C	PASS	intergenic_region	MODIFIER	LOC109498326-LOC111556747	109498326-111556747	intergenic_region	109498326-111556747		-1	n.41148304T>C
chrA1	41148388	T	G	PASS	intergenic_region	MODIFIER	LOC109498326-LOC111556747	109498326-111556747	intergenic_region	109498326-111556747		-1	n.41148388T>G
chrA1	44629922	TAA	T	PASS	intergenic_region	MODIFIER	LOC111559836-LOC111559839	111559836-111559839	intergenic_region	111559836-111559839		-1	n.44629923_44629924delAA
chrA1	49974567	C	T	PASS	intron_variant	MODIFIER	TBC1D4	101100706	transcript	XM_023252267.1	protein_coding	2	c.498+12556G>A
chrA1	49974597	TTG	T	PASS	intron_variant	MODIFIER	TBC1D4	101100706	transcript	XM_023252267.1	protein_coding	2	c.498+12524_498+12525delCA
chrA1	50404058	A	T	PASS	intron_variant	MODIFIER	LOC109498616	109498616	transcript	XR_002741580.1	pseudogene	1	n.126+46508A>T
chrA1	51483000	T	C	PASS	intron_variant	MODIFIER	MYCBP2	101089233	transcript	XM_011280436.3	protein_coding	17	c.2630-651A>G
chrA1	51484249	A	C	PASS	intron_variant	MODIFIER	MYCBP2	101089233	transcript	XM_011280436.3	protein_coding	17	c.2630-1900T>G
chrA1	51485031	GGGGGAA	G	PASS	intron_variant	MODIFIER	MYCBP2	101089233	transcript	XM_011280436.3	protein_coding	17	c.2630-2688_2630-2683delTTCCCC
chrA1	51486093	T	C	PASS	intron_variant	MODIFIER	MYCBP2	101089233	transcript	XM_011280436.3	protein_coding	17	c.2630-3744A>G
chrA1	51486371	A	T	PASS	intron_variant	MODIFIER	MYCBP2	101089233	transcript	XM_011280436.3	protein_coding	17	c.2629+3704T>A
chrA1	51487096	A	T	PASS	intron_variant	MODIFIER	MYCBP2	101089233	transcript	XM_011280436.3	protein_coding	17	c.2629+2979T>A
chrA1	51487715	C	T	PASS	intron_variant	MODIFIER	MYCBP2	101089233	transcript	XM_011280436.3	protein_coding	17	c.2629+2360G>A
chrA1	51489362	T	C	PASS	intron_variant	MODIFIER	MYCBP2	101089233	transcript	XM_011280436.3	protein_coding	17	c.2629+713A>G
chrA1	51489579	C	T	PASS	intron_variant	MODIFIER	MYCBP2	101089233	transcript	XM_011280436.3	protein_coding	17	c.2629+496G>A
chrA1	51498943	TCTC	T	PASS	intron_variant	MODIFIER	MYCBP2	101089233	transcript	XM_011280436.3	protein_coding	13	c.2018-245_2018-243delGAG
chrA1	51505992	ATAAACT	A	PASS	intron_variant	MODIFIER	MYCBP2	101089233	transcript	XM_011280436.3	protein_coding	8	c.1358-115_1358-110delAGTTTA
chrA1	51506608	T	C	PASS	intron_variant	MODIFIER	MYCBP2	101089233	transcript	XM_011280436.3	protein_coding	8	c.1358-725A>G
chrA1	51509078	T	C	PASS	intron_variant	MODIFIER	MYCBP2	101089233	transcript	XM_011280436.3	protein_coding	8	c.1357+757A>G
chrA1	51511395	C	A	PASS	splice_region_variant&intron_variant	LOW	MYCBP2	101089233	transcript	XM_011280436.3	protein_coding	6	c.1189-4G>T
chrA1	51519359	C	G	PASS	intron_variant	MODIFIER	MYCBP2	101089233	transcript	XM_011280436.3	protein_coding	5	c.945+1428G>C
chrA1	51520297	G	A	PASS	intron_variant	MODIFIER	MYCBP2	101089233	transcript	XM_011280436.3	protein_coding	5	c.945+490C>T
chrA1	51521184	A	G	PASS	intron_variant	MODIFIER	MYCBP2	101089233	transcript	XM_011280436.3	protein_coding	4	c.749-201T>C
chrA1	51531879	C	T	PASS	intron_variant	MODIFIER	MYCBP2	101089233	transcript	XM_011280436.3	protein_coding	3	c.594+1596G>A
chrA1	51537917	C	T	PASS	intron_variant	MODIFIER	MYCBP2	101089233	transcript	XM_011280436.3	protein_coding	2	c.379-4227G>A
chrA1	51551066	T	G	PASS	intron_variant	MODIFIER	MYCBP2	101089233	transcript	XM_011280436.3	protein_coding	1	c.303-6200A>C
chrA1	51552344	A	C	PASS	intron_variant	MODIFIER	MYCBP2	101089233	transcript	XM_011280436.3	protein_coding	1	c.303-7478T>G
chrA1	51555810	T	G	PASS	intron_variant	MODIFIER	MYCBP2	101089233	transcript	XM_011280436.3	protein_coding	1	c.303-10944A>C
chrA1	51569449	C	G	PASS	upstream_gene_variant	MODIFIER	SCEL	101089485	transcript	XM_019828151.2	protein_coding	-1	c.-228629C>G
chrA1	51569449	C	G	PASS	intron_variant	MODIFIER	MYCBP2	101089233	transcript	XM_011280436.3	protein_coding	1	c.302+4111G>C
chrA1	51569986	GA	G	PASS	upstream_gene_variant	MODIFIER	SCEL	101089485	transcript	XM_019828151.2	protein_coding	-1	c.-228091delA
chrA1	51569986	GA	G	PASS	intron_variant	MODIFIER	MYCBP2	101089233	transcript	XM_011280436.3	protein_coding	1	c.302+3573delT
chrA1	51579984	G	A	PASS	intron_variant	MODIFIER	SCEL	101089485	transcript	XM_019828151.2	protein_coding	1	c.-549+5591G>A
chrA1	51585342	C	CCA	PASS	intron_variant	MODIFIER	SCEL	101089485	transcript	XM_019828151.2	protein_coding	1	c.-549+10949_-549+10950insCA
chrA1	51592577	C	T	PASS	intron_variant	MODIFIER	SCEL	101089485	transcript	XM_019828151.2	protein_coding	1	c.-549+18184C>T
chrA1	51624866	T	C	PASS	intron_variant	MODIFIER	SCEL	101089485	transcript	XM_019828151.2	protein_coding	1	c.-549+50473T>C
chrA1	52216758	G	C	PASS	intergenic_region	MODIFIER	LOC109492603-LOC109498710	109492603-109498710	intergenic_region	109492603-109498710		-1	n.52216758G>C
chrA1	52216916	A	C	PASS	intergenic_region	MODIFIER	LOC109492603-LOC109498710	109492603-109498710	intergenic_region	109492603-109498710		-1	n.52216916A>C
chrA1	52217022	C	G	PASS	intergenic_region	MODIFIER	LOC109492603-LOC109498710	109492603-109498710	intergenic_region	109492603-109498710		-1	n.52217022C>G
chrA1	52952069	A	G	PASS	intergenic_region	MODIFIER	LOC109498727-LOC101089977	109498727-101089977	intergenic_region	109498727-101089977		-1	n.52952069A>G
chrA1	53254199	G	A	PASS	intergenic_region	MODIFIER	LOC109498734-RBM26	109498734-101087633	intergenic_region	109498734-101087633		-1	n.53254199G>A
chrA1	53254487	CGT	C	PASS	intergenic_region	MODIFIER	LOC109498734-RBM26	109498734-101087633	intergenic_region	109498734-101087633		-1	n.53254488_53254489delGT
chrA1	54858781	T	G	PASS	intergenic_region	MODIFIER	LOC101090481-LOC111556774	101090481-111556774	intergenic_region	101090481-111556774		-1	n.54858781T>G
chrA1	54933438	G	T	PASS	intergenic_region	MODIFIER	LOC111556774-LOC109498777	111556774-109498777	intergenic_region	111556774-109498777		-1	n.54933438G>T
chrA1	56753181	A	G	PASS	intergenic_region	MODIFIER	LOC109498786-LOC101091991	109498786-101091991	intergenic_region	109498786-101091991		-1	n.56753181A>G
chrA1	57454110	CAA	C	PASS	intergenic_region	MODIFIER	LOC101091749-LOC111556509	101091749-111556509	intergenic_region	101091749-111556509		-1	n.57454111_57454112delAA
chrA1	59673658	A	T	PASS	intergenic_region	MODIFIER	LOC101092984-LOC101093235	101092984-101093235	intergenic_region	101092984-101093235		-1	n.59673658A>T
chrA1	60056577	C	CAG	PASS	intergenic_region	MODIFIER	LOC101092984-LOC101093235	101092984-101093235	intergenic_region	101092984-101093235		-1	n.60056577_60056578insAG
chrA1	60056578	T	TC	PASS	intergenic_region	MODIFIER	LOC101092984-LOC101093235	101092984-101093235	intergenic_region	101092984-101093235		-1	n.60056578_60056579insC
chrA1	60873449	A	C	PASS	intron_variant	MODIFIER	LOC101093984	101093984	transcript	XR_002741700.1	pseudogene	2	n.131-20700T>G
chrA1	60873449	A	C	PASS	intron_variant	MODIFIER	LOC101093984	101093984	transcript	XR_002741699.1	pseudogene	2	n.131-20700T>G
chrA1	66988613	A	C	PASS	intergenic_region	MODIFIER	LOC109498862-ABCC4	109498862-101096129	intergenic_region	109498862-101096129		-1	n.66988613A>C
chrA1	66994947	C	T	PASS	intergenic_region	MODIFIER	LOC109498862-ABCC4	109498862-101096129	intergenic_region	109498862-101096129		-1	n.66994947C>T
chrA1	67023207	C	CAGAAGTGAAAACATGTGTCCCTACAA	PASS	intergenic_region	MODIFIER	LOC109498862-ABCC4	109498862-101096129	intergenic_region	109498862-101096129		-1	n.67023207_67023208insAGAAGTGAAAACATGTGTCCCTACAA
chrA1	67391556	AGAGC	A	PASS	intergenic_region	MODIFIER	ABCC4-CLDN10	101096129-101096533	intergenic_region	101096129-101096533		-1	n.67391557_67391560delGAGC
chrA1	69406452	G	C	PASS	intergenic_region	MODIFIER	RAP2A-IPO5	101099924-101097780	intergenic_region	101099924-101097780		-1	n.69406452G>C
chrA1	71749584	G	A	PASS	intron_variant	MODIFIER	PCCA	101080758	transcript	XM_003980503.4	protein_coding	20	c.1851+3711G>A
chrA1	71749584	G	A	PASS	intron_variant	MODIFIER	PCCA	101080758	transcript	XR_439454.3	pseudogene	20	n.1878+3711G>A
chrA1	71749584	G	A	PASS	intron_variant	MODIFIER	PCCA	101080758	transcript	XM_019829079.2	protein_coding	20	c.1851+3711G>A
chrA1	71749584	G	A	PASS	intron_variant	MODIFIER	PCCA	101080758	transcript	XM_003980505.4	protein_coding	20	c.1851+3711G>A
chrA1	71749584	G	A	PASS	intron_variant	MODIFIER	PCCA	101080758	transcript	XM_023252917.1	protein_coding	19	c.1773+3711G>A
chrA1	71749584	G	A	PASS	intron_variant	MODIFIER	PCCA	101080758	transcript	XM_003980504.4	protein_coding	19	c.1773+3711G>A
chrA1	71749584	G	A	PASS	intron_variant	MODIFIER	PCCA	101080758	transcript	XM_023252923.1	protein_coding	19	c.1599+3711G>A
chrA1	72041689	T	C	PASS	intergenic_region	MODIFIER	TMTC4-LOC111557002	101081355-111557002	intergenic_region	101081355-111557002		-1	n.72041689T>C
chrA1	72041694	A	AG	PASS	intergenic_region	MODIFIER	TMTC4-LOC111557002	101081355-111557002	intergenic_region	101081355-111557002		-1	n.72041694_72041695insG
chrA1	72041697	T	C	PASS	intergenic_region	MODIFIER	TMTC4-LOC111557002	101081355-111557002	intergenic_region	101081355-111557002		-1	n.72041697T>C
chrA1	72041704	A	T	PASS	intergenic_region	MODIFIER	TMTC4-LOC111557002	101081355-111557002	intergenic_region	101081355-111557002		-1	n.72041704A>T
chrA1	72041707	T	C	PASS	intergenic_region	MODIFIER	TMTC4-LOC111557002	101081355-111557002	intergenic_region	101081355-111557002		-1	n.72041707T>C
chrA1	72041715	T	C	PASS	intergenic_region	MODIFIER	TMTC4-LOC111557002	101081355-111557002	intergenic_region	101081355-111557002		-1	n.72041715T>C
chrA1	72925645	A	AT	PASS	intron_variant	MODIFIER	FGF14	101082119	transcript	XM_019829208.2	protein_coding	1	c.209-1763_209-1762insA
chrA1	72925645	A	AT	PASS	intron_variant	MODIFIER	FGF14	101082119	transcript	XM_019829216.2	protein_coding	1	c.-59-1763_-59-1762insA
chrA1	72925645	A	AT	PASS	intron_variant	MODIFIER	FGF14	101082119	transcript	XM_023252979.1	protein_coding	1	c.194-1763_194-1762insA
chrA1	72925645	A	AT	PASS	intron_variant	MODIFIER	FGF14	101082119	transcript	XM_019829233.2	protein_coding	2	c.-59-1763_-59-1762insA
chrA1	74092196	A	C	PASS	intergenic_region	MODIFIER	LOC101086196-LOC109499097	101086196-109499097	intergenic_region	101086196-109499097		-1	n.74092196A>C
chrA1	74251756	TCTGA	T	PASS	intergenic_region	MODIFIER	LOC109499097-LOC111557083	109499097-111557083	intergenic_region	109499097-111557083		-1	n.74251757_74251760delCTGA
chrA1	74251784	T	A	PASS	intergenic_region	MODIFIER	LOC109499097-LOC111557083	109499097-111557083	intergenic_region	109499097-111557083		-1	n.74251784T>A
chrA1	74252980	G	C	PASS	intergenic_region	MODIFIER	LOC109499097-LOC111557083	109499097-111557083	intergenic_region	109499097-111557083		-1	n.74252980G>C
chrA1	74256272	C	T	PASS	intergenic_region	MODIFIER	LOC109499097-LOC111557083	109499097-111557083	intergenic_region	109499097-111557083		-1	n.74256272C>T
chrA1	74259741	G	C	PASS	intergenic_region	MODIFIER	LOC109499097-LOC111557083	109499097-111557083	intergenic_region	109499097-111557083		-1	n.74259741G>C
chrA1	74261238	C	T	PASS	intergenic_region	MODIFIER	LOC109499097-LOC111557083	109499097-111557083	intergenic_region	109499097-111557083		-1	n.74261238C>T
chrA1	74261389	G	T	PASS	intergenic_region	MODIFIER	LOC109499097-LOC111557083	109499097-111557083	intergenic_region	109499097-111557083		-1	n.74261389G>T
chrA1	74265953	G	A	PASS	intergenic_region	MODIFIER	LOC109499097-LOC111557083	109499097-111557083	intergenic_region	109499097-111557083		-1	n.74265953G>A
chrA1	74270708	A	G	PASS	intergenic_region	MODIFIER	LOC109499097-LOC111557083	109499097-111557083	intergenic_region	109499097-111557083		-1	n.74270708A>G
chrA1	74277212	G	A	PASS	intergenic_region	MODIFIER	LOC109499097-LOC111557083	109499097-111557083	intergenic_region	109499097-111557083		-1	n.74277212G>A
chrA1	74278126	AG	A	PASS	intergenic_region	MODIFIER	LOC109499097-LOC111557083	109499097-111557083	intergenic_region	109499097-111557083		-1	n.74278127delG
chrA1	74278634	G	A	PASS	intergenic_region	MODIFIER	LOC109499097-LOC111557083	109499097-111557083	intergenic_region	109499097-111557083		-1	n.74278634G>A
chrA1	74278854	A	AAAAAAAAAAAAAAAAAAAAAAAG	PASS	intergenic_region	MODIFIER	LOC109499097-LOC111557083	109499097-111557083	intergenic_region	109499097-111557083		-1	n.74278854_74278855insAAAAAAAAAAAAAAAAAAAAAAG
chrA1	74280072	G	A	PASS	intergenic_region	MODIFIER	LOC109499097-LOC111557083	109499097-111557083	intergenic_region	109499097-111557083		-1	n.74280072G>A
chrA1	74283295	TTTTC	T	PASS	intergenic_region	MODIFIER	LOC109499097-LOC111557083	109499097-111557083	intergenic_region	109499097-111557083		-1	n.74283296_74283299delTTTC
chrA1	74284837	C	T	PASS	intergenic_region	MODIFIER	LOC109499097-LOC111557083	109499097-111557083	intergenic_region	109499097-111557083		-1	n.74284837C>T
chrA1	74287356	C	T	PASS	intergenic_region	MODIFIER	LOC109499097-LOC111557083	109499097-111557083	intergenic_region	109499097-111557083		-1	n.74287356C>T
chrA1	74288650	T	C	PASS	intergenic_region	MODIFIER	LOC109499097-LOC111557083	109499097-111557083	intergenic_region	109499097-111557083		-1	n.74288650T>C
chrA1	74289132	G	A	PASS	intergenic_region	MODIFIER	LOC109499097-LOC111557083	109499097-111557083	intergenic_region	109499097-111557083		-1	n.74289132G>A
chrA1	74290764	G	A	PASS	intergenic_region	MODIFIER	LOC109499097-LOC111557083	109499097-111557083	intergenic_region	109499097-111557083		-1	n.74290764G>A
chrA1	74292030	TG	T	PASS	intergenic_region	MODIFIER	LOC109499097-LOC111557083	109499097-111557083	intergenic_region	109499097-111557083		-1	n.74292031delG
chrA1	74293212	T	G	PASS	intergenic_region	MODIFIER	LOC109499097-LOC111557083	109499097-111557083	intergenic_region	109499097-111557083		-1	n.74293212T>G
chrA1	74297807	C	T	PASS	intergenic_region	MODIFIER	LOC109499097-LOC111557083	109499097-111557083	intergenic_region	109499097-111557083		-1	n.74297807C>T
chrA1	74299164	T	C	PASS	intergenic_region	MODIFIER	LOC109499097-LOC111557083	109499097-111557083	intergenic_region	109499097-111557083		-1	n.74299164T>C
chrA1	74871956	A	AAGAAGAAAGAAG,AGAAAGAAG	PASS	intergenic_region	MODIFIER	LOC111557083-LOC101086443	111557083-101086443	intergenic_region	111557083-101086443		-1	n.74871956_74871957insAGAAGAAAGAAG
chrA1	74871956	A	AAGAAGAAAGAAG,AGAAAGAAG	PASS	intergenic_region	MODIFIER	LOC111557083-LOC101086443	111557083-101086443	intergenic_region	111557083-101086443		-1	n.74871956_74871957insGAAAGAAG
chrA1	75857400	AAAAG	A	PASS	intergenic_region	MODIFIER	LOC111560119-LOC109492636	111560119-109492636	intergenic_region	111560119-109492636		-1	n.75857401_75857404delAAAG
chrA1	75924440	T	C	PASS	intergenic_region	MODIFIER	LOC109492636-LOC109499113	109492636-109499113	intergenic_region	109492636-109499113		-1	n.75924440T>C
chrA1	76798787	CT	C	PASS	intergenic_region	MODIFIER	LOC109492637-EFNB2	109492637-100135769	intergenic_region	109492637-100135769		-1	n.76798788delT
chrA1	77183599	T	C	PASS	downstream_gene_variant	MODIFIER	LOC111557028	111557028	transcript	XR_002736775.1	pseudogene	-1	n.*4585A>G
chrA1	77183599	T	C	PASS	intergenic_region	MODIFIER	ARGLU1-LOC111557028	101087702-111557028	intergenic_region	101087702-111557028		-1	n.77183599T>C
chrA1	77183608	A	G	PASS	downstream_gene_variant	MODIFIER	LOC111557028	111557028	transcript	XR_002736775.1	pseudogene	-1	n.*4576T>C
chrA1	77183608	A	G	PASS	intergenic_region	MODIFIER	ARGLU1-LOC111557028	101087702-111557028	intergenic_region	101087702-111557028		-1	n.77183608A>G
chrA1	77183649	G	GCTCTGT	PASS	downstream_gene_variant	MODIFIER	LOC111557028	111557028	transcript	XR_002736775.1	pseudogene	-1	n.*4534_*4535insACAGAG
chrA1	77183649	G	GCTCTGT	PASS	intergenic_region	MODIFIER	ARGLU1-LOC111557028	101087702-111557028	intergenic_region	101087702-111557028		-1	n.77183649_77183650insCTCTGT
chrA1	81774959	G	T	PASS	intron_variant	MODIFIER	SPACA7	102899981	transcript	XM_006927404.4	protein_coding	1	c.184+888G>T
chrA1	81774959	G	T	PASS	intron_variant	MODIFIER	SPACA7	102899981	transcript	XM_019829692.2	protein_coding	1	c.184+888G>T
chrA1	81774959	G	T	PASS	intron_variant	MODIFIER	SPACA7	102899981	transcript	XM_019829700.2	protein_coding	1	c.172+900G>T
chrA1	81774959	G	T	PASS	intron_variant	MODIFIER	SPACA7	102899981	transcript	XM_006927405.4	protein_coding	1	c.172+900G>T
chrA1	81775040	C	T	PASS	intron_variant	MODIFIER	SPACA7	102899981	transcript	XM_006927404.4	protein_coding	1	c.184+969C>T
chrA1	81775040	C	T	PASS	intron_variant	MODIFIER	SPACA7	102899981	transcript	XM_019829692.2	protein_coding	1	c.184+969C>T
chrA1	81775040	C	T	PASS	intron_variant	MODIFIER	SPACA7	102899981	transcript	XM_019829700.2	protein_coding	1	c.172+981C>T
chrA1	81775040	C	T	PASS	intron_variant	MODIFIER	SPACA7	102899981	transcript	XM_006927405.4	protein_coding	1	c.172+981C>T
chrA1	81776303	C	T	PASS	intron_variant	MODIFIER	SPACA7	102899981	transcript	XM_006927404.4	protein_coding	1	c.185-1247C>T
chrA1	81776303	C	T	PASS	intron_variant	MODIFIER	SPACA7	102899981	transcript	XM_019829692.2	protein_coding	1	c.185-1247C>T
chrA1	81776303	C	T	PASS	intron_variant	MODIFIER	SPACA7	102899981	transcript	XM_019829700.2	protein_coding	1	c.173-1247C>T
chrA1	81776303	C	T	PASS	intron_variant	MODIFIER	SPACA7	102899981	transcript	XM_006927405.4	protein_coding	1	c.173-1247C>T
chrA1	82110844	C	T	PASS	intron_variant	MODIFIER	MCF2L	101090322	transcript	XM_019829755.1	protein_coding	2	c.169+2945C>T
chrA1	82110844	C	T	PASS	intron_variant	MODIFIER	MCF2L	101090322	transcript	XM_019829789.1	protein_coding	2	c.169+2945C>T
chrA1	83186454	A	C	PASS	intergenic_region	MODIFIER	LOC101099521-LOC109499939	101099521-109499939	intergenic_region	101099521-109499939		-1	n.83186454A>C
chrA1	83258866	G	A	PASS	intron_variant	MODIFIER	LOC109499939	109499939	transcript	109499939	pseudogene	1	n.97-31903C>T
chrA1	83263770	G	A	PASS	intron_variant	MODIFIER	LOC109499939	109499939	transcript	109499939	pseudogene	1	n.96+35959C>T
chrA1	84375624	A	ATGG	PASS	intron_variant	MODIFIER	LOC101084082	101084082	transcript	XM_023239879.1	protein_coding	2	c.224+1378_224+1379insTGG
chrA1	84714991	T	G	PASS	intergenic_region	MODIFIER	LOC101082034-PGBD2	101082034-101085342	intergenic_region	101082034-101085342		-1	n.84714991T>G
chrA1	84875604	GAGA	G	PASS	intergenic_region	MODIFIER	LOC111556715-LOC101085596	111556715-101085596	intergenic_region	111556715-101085596		-1	n.84875605_84875607delAGA
chrA1	84877566	GTGCCT	G	PASS	intergenic_region	MODIFIER	LOC111556715-LOC101085596	111556715-101085596	intergenic_region	111556715-101085596		-1	n.84877567_84877571delTGCCT
chrA1	84877574	CAAG	C	PASS	intergenic_region	MODIFIER	LOC111556715-LOC101085596	111556715-101085596	intergenic_region	111556715-101085596		-1	n.84877575_84877577delAAG
chrA1	84883147	C	A	PASS	intergenic_region	MODIFIER	LOC111556715-LOC101085596	111556715-101085596	intergenic_region	111556715-101085596		-1	n.84883147C>A
chrA1	85927074	A	AGAAGG	PASS	intergenic_region	MODIFIER	LOC101083056-LOC101083316	101083056-101083316	intergenic_region	101083056-101083316		-1	n.85927074_85927075insGAAGG
chrA1	87293688	A	AAATTAGAGTCTTTGTAT	PASS	intergenic_region	MODIFIER	LOC101092329-GCSAML	101092329-101095074	intergenic_region	101092329-101095074		-1	n.87293688_87293689insAATTAGAGTCTTTGTAT
chrA1	87533269	C	T	PASS	intron_variant	MODIFIER	LOC101097040	101097040	transcript	XM_019833838.1	protein_coding	2	c.116+1556C>T
chrA1	88050153	TCC	T	PASS	intron_variant	MODIFIER	OBSCN	101101539	transcript	XM_023253724.1	protein_coding	89	c.21326-432_21326-431delGG
chrA1	88050156	TCC	T	PASS	intron_variant	MODIFIER	OBSCN	101101539	transcript	XM_023253724.1	protein_coding	89	c.21326-435_21326-434delGG
chrA1	88050161	C	T	PASS	intron_variant	MODIFIER	OBSCN	101101539	transcript	XM_023253724.1	protein_coding	89	c.21326-438G>A
chrA1	88050169	C	T	PASS	intron_variant	MODIFIER	OBSCN	101101539	transcript	XM_023253724.1	protein_coding	89	c.21326-446G>A
chrA1	88598415	GCCC	G	PASS	upstream_gene_variant	MODIFIER	JMJD4	101100782	transcript	XM_003980627.5	protein_coding	-1	c.-3272_-3270delCCC
chrA1	88598415	GCCC	G	PASS	intron_variant	MODIFIER	SNAP47	101100537	transcript	XM_003980626.4	protein_coding	1	c.-43+2805_-43+2807delGGG
chrA1	88598415	GCCC	G	PASS	intron_variant	MODIFIER	SNAP47	101100537	transcript	XM_023253754.1	protein_coding	1	c.-43+2805_-43+2807delGGG
chrA1	88598415	GCCC	G	PASS	intron_variant	MODIFIER	SNAP47	101100537	transcript	XR_002742231.1	pseudogene	1	n.126+2805_126+2807delGGG
chrA1	88598423	C	T	PASS	upstream_gene_variant	MODIFIER	JMJD4	101100782	transcript	XM_003980627.5	protein_coding	-1	c.-3265C>T
chrA1	88598423	C	T	PASS	intron_variant	MODIFIER	SNAP47	101100537	transcript	XM_003980626.4	protein_coding	1	c.-43+2800G>A
chrA1	88598423	C	T	PASS	intron_variant	MODIFIER	SNAP47	101100537	transcript	XM_023253754.1	protein_coding	1	c.-43+2800G>A
chrA1	88598423	C	T	PASS	intron_variant	MODIFIER	SNAP47	101100537	transcript	XR_002742231.1	pseudogene	1	n.126+2800G>A
chrA1	88598424	ACCC	A	PASS	upstream_gene_variant	MODIFIER	JMJD4	101100782	transcript	XM_003980627.5	protein_coding	-1	c.-3263_-3261delCCC
chrA1	88598424	ACCC	A	PASS	intron_variant	MODIFIER	SNAP47	101100537	transcript	XM_003980626.4	protein_coding	1	c.-43+2796_-43+2798delGGG
chrA1	88598424	ACCC	A	PASS	intron_variant	MODIFIER	SNAP47	101100537	transcript	XM_023253754.1	protein_coding	1	c.-43+2796_-43+2798delGGG
chrA1	88598424	ACCC	A	PASS	intron_variant	MODIFIER	SNAP47	101100537	transcript	XR_002742231.1	pseudogene	1	n.126+2796_126+2798delGGG
chrA1	88598475	CCCCCATCACCCCCTGGG	C	PASS	upstream_gene_variant	MODIFIER	JMJD4	101100782	transcript	XM_003980627.5	protein_coding	-1	c.-3212_-3196delCCCCATCACCCCCTGGG
chrA1	88598475	CCCCCATCACCCCCTGGG	C	PASS	intron_variant	MODIFIER	SNAP47	101100537	transcript	XM_003980626.4	protein_coding	1	c.-43+2731_-43+2747delCCCAGGGGGTGATGGGG
chrA1	88598475	CCCCCATCACCCCCTGGG	C	PASS	intron_variant	MODIFIER	SNAP47	101100537	transcript	XM_023253754.1	protein_coding	1	c.-43+2731_-43+2747delCCCAGGGGGTGATGGGG
chrA1	88598475	CCCCCATCACCCCCTGGG	C	PASS	intron_variant	MODIFIER	SNAP47	101100537	transcript	XR_002742231.1	pseudogene	1	n.126+2731_126+2747delCCCAGGGGGTGATGGGG
chrA1	91074216	A	C	PASS	intergenic_region	MODIFIER	LOC111557322-LOC111557324	111557322-111557324	intergenic_region	111557322-111557324		-1	n.91074216A>C
chrA1	91074330	G	A	PASS	intergenic_region	MODIFIER	LOC111557322-LOC111557324	111557322-111557324	intergenic_region	111557322-111557324		-1	n.91074330G>A
chrA1	91176132	A	T	PASS	intergenic_region	MODIFIER	LOC111557324-LOC111560439	111557324-111560439	intergenic_region	111557324-111560439		-1	n.91176132A>T
chrA1	92910506	C	A	PASS	intron_variant	MODIFIER	RUFY1	101086369	transcript	XM_003980650.4	protein_coding	3	c.579-594G>T
chrA1	92910506	C	A	PASS	intron_variant	MODIFIER	RUFY1	101086369	transcript	XM_006927515.3	protein_coding	3	c.578+2226G>T
chrA1	92910506	C	A	PASS	intron_variant	MODIFIER	RUFY1	101086369	transcript	XR_002157119.1	pseudogene	3	n.605-594G>T
chrA1	93487708	G	A	PASS	intron_variant	MODIFIER	ZFP2	111556197	transcript	XM_019830779.2	protein_coding	2	c.-462-1567C>T
chrA1	93564524	G	A	PASS	intergenic_region	MODIFIER	LOC101098188-PROP1	101098188-101087126	intergenic_region	101098188-101087126		-1	n.93564524G>A
chrA1	93564540	TCTCA	T	PASS	intergenic_region	MODIFIER	LOC101098188-PROP1	101098188-101087126	intergenic_region	101098188-101087126		-1	n.93564541_93564544delCTCA
chrA1	93568632	T	A	PASS	upstream_gene_variant	MODIFIER	PROP1	101087126	transcript	XM_003980653.3	protein_coding	-1	c.-2219T>A
chrA1	93568632	T	A	PASS	intergenic_region	MODIFIER	LOC101098188-PROP1	101098188-101087126	intergenic_region	101098188-101087126		-1	n.93568632T>A
chrA1	93569761	C	T	PASS	upstream_gene_variant	MODIFIER	PROP1	101087126	transcript	XM_003980653.3	protein_coding	-1	c.-1090C>T
chrA1	93569761	C	T	PASS	intergenic_region	MODIFIER	LOC101098188-PROP1	101098188-101087126	intergenic_region	101098188-101087126		-1	n.93569761C>T
chrA1	93679974	T	C	PASS	intergenic_region	MODIFIER	LOC109499730-LOC111560493	109499730-111560493	intergenic_region	109499730-111560493		-1	n.93679974T>C
chrA1	93681768	G	A	PASS	intergenic_region	MODIFIER	LOC109499730-LOC111560493	109499730-111560493	intergenic_region	109499730-111560493		-1	n.93681768G>A
chrA1	93681961	C	T	PASS	intergenic_region	MODIFIER	LOC109499730-LOC111560493	109499730-111560493	intergenic_region	109499730-111560493		-1	n.93681961C>T
chrA1	93682105	C	T	PASS	intergenic_region	MODIFIER	LOC109499730-LOC111560493	109499730-111560493	intergenic_region	109499730-111560493		-1	n.93682105C>T
chrA1	93682143	G	A	PASS	intergenic_region	MODIFIER	LOC109499730-LOC111560493	109499730-111560493	intergenic_region	109499730-111560493		-1	n.93682143G>A
chrA1	93682181	CAT	C	PASS	intergenic_region	MODIFIER	LOC109499730-LOC111560493	109499730-111560493	intergenic_region	109499730-111560493		-1	n.93682182_93682183delAT
chrA1	93682295	T	C	PASS	intergenic_region	MODIFIER	LOC109499730-LOC111560493	109499730-111560493	intergenic_region	109499730-111560493		-1	n.93682295T>C
chrA1	93682640	C	T	PASS	intergenic_region	MODIFIER	LOC109499730-LOC111560493	109499730-111560493	intergenic_region	109499730-111560493		-1	n.93682640C>T
chrA1	93683301	G	T	PASS	intergenic_region	MODIFIER	LOC109499730-LOC111560493	109499730-111560493	intergenic_region	109499730-111560493		-1	n.93683301G>T
chrA1	93683984	T	C	PASS	intergenic_region	MODIFIER	LOC109499730-LOC111560493	109499730-111560493	intergenic_region	109499730-111560493		-1	n.93683984T>C
chrA1	93683986	A	AGGAGC	PASS	intergenic_region	MODIFIER	LOC109499730-LOC111560493	109499730-111560493	intergenic_region	109499730-111560493		-1	n.93683986_93683987insGGAGC
chrA1	93683987	T	A	PASS	intergenic_region	MODIFIER	LOC109499730-LOC111560493	109499730-111560493	intergenic_region	109499730-111560493		-1	n.93683987T>A
chrA1	93684868	T	TC	PASS	intergenic_region	MODIFIER	LOC109499730-LOC111560493	109499730-111560493	intergenic_region	109499730-111560493		-1	n.93684868_93684869insC
chrA1	93684881	G	A	PASS	intergenic_region	MODIFIER	LOC109499730-LOC111560493	109499730-111560493	intergenic_region	109499730-111560493		-1	n.93684881G>A
chrA1	93685012	C	G	PASS	intergenic_region	MODIFIER	LOC109499730-LOC111560493	109499730-111560493	intergenic_region	109499730-111560493		-1	n.93685012C>G
chrA1	93685069	G	GCATCA	PASS	intergenic_region	MODIFIER	LOC109499730-LOC111560493	109499730-111560493	intergenic_region	109499730-111560493		-1	n.93685069_93685070insCATCA
chrA1	93685337	G	A	PASS	intergenic_region	MODIFIER	LOC109499730-LOC111560493	109499730-111560493	intergenic_region	109499730-111560493		-1	n.93685337G>A
chrA1	93685667	G	C	PASS	intergenic_region	MODIFIER	LOC109499730-LOC111560493	109499730-111560493	intergenic_region	109499730-111560493		-1	n.93685667G>C
chrA1	93685903	G	T	PASS	intergenic_region	MODIFIER	LOC109499730-LOC111560493	109499730-111560493	intergenic_region	109499730-111560493		-1	n.93685903G>T
chrA1	93685917	G	T	PASS	intergenic_region	MODIFIER	LOC109499730-LOC111560493	109499730-111560493	intergenic_region	109499730-111560493		-1	n.93685917G>T
chrA1	93687058	TTA	T	PASS	intergenic_region	MODIFIER	LOC109499730-LOC111560493	109499730-111560493	intergenic_region	109499730-111560493		-1	n.93687059_93687060delTA
chrA1	93687311	GAAC	G	PASS	intergenic_region	MODIFIER	LOC109499730-LOC111560493	109499730-111560493	intergenic_region	109499730-111560493		-1	n.93687312_93687314delAAC
chrA1	93687583	T	C	PASS	intergenic_region	MODIFIER	LOC109499730-LOC111560493	109499730-111560493	intergenic_region	109499730-111560493		-1	n.93687583T>C
chrA1	93687618	A	G	PASS	intergenic_region	MODIFIER	LOC109499730-LOC111560493	109499730-111560493	intergenic_region	109499730-111560493		-1	n.93687618A>G
chrA1	97239567	G	A	PASS	intergenic_region	MODIFIER	COMMD10-SEMA6A	101091079-101091339	intergenic_region	101091079-101091339		-1	n.97239567G>A
chrA1	99773301	C	CCTCCCTCTCCCTCTCCCTCTCCCTCTCCCTCTCCCTCTCCCT	PASS	intron_variant	MODIFIER	DMXL1	101080759	transcript	XM_019831227.2	protein_coding	8	c.933+324_933+325insCTCCCTCTCCCTCTCCCTCTCCCTCTCCCTCTCCCTCTCCCT
chrA1	99773301	C	CCTCCCTCTCCCTCTCCCTCTCCCTCTCCCTCTCCCTCTCCCT	PASS	intron_variant	MODIFIER	DMXL1	101080759	transcript	XM_019831235.2	protein_coding	8	c.933+324_933+325insCTCCCTCTCCCTCTCCCTCTCCCTCTCCCTCTCCCTCTCCCT
chrA1	99773301	C	CCTCCCTCTCCCTCTCCCTCTCCCTCTCCCTCTCCCTCTCCCT	PASS	intron_variant	MODIFIER	DMXL1	101080759	transcript	XM_019831239.2	protein_coding	8	c.933+324_933+325insCTCCCTCTCCCTCTCCCTCTCCCTCTCCCTCTCCCTCTCCCT
chrA1	99773301	C	CCTCCCTCTCCCTCTCCCTCTCCCTCTCCCTCTCCCTCTCCCT	PASS	intron_variant	MODIFIER	DMXL1	101080759	transcript	XM_019831232.2	protein_coding	8	c.933+324_933+325insCTCCCTCTCCCTCTCCCTCTCCCTCTCCCTCTCCCTCTCCCT
chrA1	99773301	C	CCTCCCTCTCCCTCTCCCTCTCCCTCTCCCTCTCCCTCTCCCT	PASS	intron_variant	MODIFIER	DMXL1	101080759	transcript	XM_006927555.4	protein_coding	8	c.933+324_933+325insCTCCCTCTCCCTCTCCCTCTCCCTCTCCCTCTCCCTCTCCCT
chrA1	99773301	C	CCTCCCTCTCCCTCTCCCTCTCCCTCTCCCTCTCCCTCTCCCT	PASS	intron_variant	MODIFIER	DMXL1	101080759	transcript	XM_011281743.3	protein_coding	8	c.933+324_933+325insCTCCCTCTCCCTCTCCCTCTCCCTCTCCCTCTCCCTCTCCCT
chrA1	101428395	GTATATA	G	PASS	intergenic_region	MODIFIER	LOC101092231-LOC109499940	101092231-109499940	intergenic_region	101092231-109499940		-1	n.101428396_101428401delTATATA
chrA1	104702662	T	C	PASS	intergenic_region	MODIFIER	LOC109492798-ZNF608	109492798-101085523	intergenic_region	109492798-101085523		-1	n.104702662T>C
chrA1	104927170	T	TG	PASS	intergenic_region	MODIFIER	LOC102899621-LOC102899640	102899621-102899640	intergenic_region	102899621-102899640		-1	n.104927170_104927171insG
chrA1	104927173	CTG	C	PASS	intergenic_region	MODIFIER	LOC102899621-LOC102899640	102899621-102899640	intergenic_region	102899621-102899640		-1	n.104927174_104927175delTG
chrA1	106220550	C	T	PASS	intergenic_region	MODIFIER	LOC111560613-LOC101089573	111560613-101089573	intergenic_region	111560613-101089573		-1	n.106220550C>T
chrA1	106310300	TAAATAAATA	T	PASS	intron_variant	MODIFIER	GRAMD2B	101086034	transcript	XM_019831574.2	protein_coding	1	c.126-33999_126-33991delAAATAAATA
chrA1	106310300	TAAATAAATA	T	PASS	intron_variant	MODIFIER	GRAMD2B	101086034	transcript	XM_003980720.5	protein_coding	1	c.83+15148_83+15156delAAATAAATA
chrA1	106555687	A	T	PASS	upstream_gene_variant	MODIFIER	LOC109500113	109500113	transcript	XR_002157749.2	pseudogene	-1	n.-1566T>A
chrA1	106555687	A	T	PASS	upstream_gene_variant	MODIFIER	LOC109500113	109500113	transcript	XR_002157748.2	pseudogene	-1	n.-1566T>A
chrA1	106555687	A	T	PASS	intergenic_region	MODIFIER	LOC109500113-LMNB1	109500113-101089830	intergenic_region	109500113-101089830		-1	n.106555687A>T
chrA1	106558804	C	T	PASS	upstream_gene_variant	MODIFIER	LOC109500113	109500113	transcript	XR_002157749.2	pseudogene	-1	n.-4683G>A
chrA1	106558804	C	T	PASS	upstream_gene_variant	MODIFIER	LOC109500113	109500113	transcript	XR_002157748.2	pseudogene	-1	n.-4683G>A
chrA1	106558804	C	T	PASS	intergenic_region	MODIFIER	LOC109500113-LMNB1	109500113-101089830	intergenic_region	109500113-101089830		-1	n.106558804C>T
chrA1	106730803	G	T	PASS	intron_variant	MODIFIER	MARCH3	101087378	transcript	XM_003980726.5	protein_coding	1	c.-56-30980C>A
chrA1	106730805	G	T	PASS	intron_variant	MODIFIER	MARCH3	101087378	transcript	XM_003980726.5	protein_coding	1	c.-56-30982C>A
chrA1	106730807	G	T	PASS	intron_variant	MODIFIER	MARCH3	101087378	transcript	XM_003980726.5	protein_coding	1	c.-56-30984C>A
chrA1	111612190	T	C	PASS	intergenic_region	MODIFIER	IRF1-IL5	101095633-493803	intergenic_region	101095633-493803		-1	n.111612190T>C
chrA1	113871111	CCT	C	PASS	intron_variant	MODIFIER	CATSPER3	101101438	transcript	XM_003980777.5	protein_coding	2	c.276+5242_276+5243delCT
chrA1	113871111	CCT	C	PASS	intron_variant	MODIFIER	PCBD2	101086943	transcript	XM_023255388.1	protein_coding	4	c.*47+14181_*47+14182delCT
chrA1	113871111	CCT	C	PASS	intron_variant	MODIFIER	CATSPER3	101101438	transcript	XM_023255379.1	protein_coding	2	c.276+5242_276+5243delCT
chrA1	113882488	T	TA	PASS	intron_variant	MODIFIER	CATSPER3	101101438	transcript	XM_003980777.5	protein_coding	2	c.277-3291_277-3290insA
chrA1	113882488	T	TA	PASS	intron_variant	MODIFIER	PCBD2	101086943	transcript	XM_023255388.1	protein_coding	4	c.*48-3291_*48-3290insA
chrA1	113882488	T	TA	PASS	intron_variant	MODIFIER	CATSPER3	101101438	transcript	XM_023255379.1	protein_coding	2	c.277-3291_277-3290insA
chrA1	114760533	C	T	PASS	intergenic_region	MODIFIER	LECT2-LOC109500665	101081021-109500665	intergenic_region	101081021-109500665		-1	n.114760533C>T
chrA1	115292819	G	A	PASS	non_coding_transcript_exon_variant	MODIFIER	LOC109500673	109500673	transcript	XR_002158373.2	pseudogene	5	n.845C>T
chrA1	115292819	G	A	PASS	non_coding_transcript_exon_variant	MODIFIER	LOC109500673	109500673	transcript	XR_002158372.2	pseudogene	5	n.670C>T
chrA1	115292819	G	A	PASS	non_coding_transcript_exon_variant	MODIFIER	LOC109500673	109500673	transcript	XR_002742970.1	pseudogene	4	n.694C>T
chrA1	115709683	G	A	PASS	intron_variant	MODIFIER	SPOCK1	101088716	transcript	XM_023255519.1	protein_coding	7	c.598+3320C>T
chrA1	115709683	G	A	PASS	intron_variant	MODIFIER	SPOCK1	101088716	transcript	XM_023255527.1	protein_coding	6	c.589+3320C>T
chrA1	115709778	G	GA	PASS	intron_variant	MODIFIER	SPOCK1	101088716	transcript	XM_023255519.1	protein_coding	7	c.598+3224_598+3225insT
chrA1	115709778	G	GA	PASS	intron_variant	MODIFIER	SPOCK1	101088716	transcript	XM_023255527.1	protein_coding	6	c.589+3224_589+3225insT
chrA1	115709791	C	T	PASS	intron_variant	MODIFIER	SPOCK1	101088716	transcript	XM_023255519.1	protein_coding	7	c.598+3212G>A
chrA1	115709791	C	T	PASS	intron_variant	MODIFIER	SPOCK1	101088716	transcript	XM_023255527.1	protein_coding	6	c.589+3212G>A
chrA1	115709805	C	A	PASS	intron_variant	MODIFIER	SPOCK1	101088716	transcript	XM_023255519.1	protein_coding	7	c.598+3198G>T
chrA1	115709805	C	A	PASS	intron_variant	MODIFIER	SPOCK1	101088716	transcript	XM_023255527.1	protein_coding	6	c.589+3198G>T
chrA1	115912866	TACAG	T	PASS	intron_variant	MODIFIER	SPOCK1	101088716	transcript	XM_023255519.1	protein_coding	3	c.195+407_195+410delCTGT
chrA1	115912866	TACAG	T	PASS	intron_variant	MODIFIER	SPOCK1	101088716	transcript	XM_023255527.1	protein_coding	2	c.187-6066_187-6063delCTGT
chrA1	115943400	G	A	PASS	intron_variant	MODIFIER	SPOCK1	101088716	transcript	XM_023255519.1	protein_coding	2	c.187-30115C>T
chrA1	115943400	G	A	PASS	intron_variant	MODIFIER	SPOCK1	101088716	transcript	XM_023255527.1	protein_coding	2	c.187-36596C>T
chrA1	118480579	C	G	PASS	upstream_gene_variant	MODIFIER	CYSTM1	101093078	transcript	XM_019833036.2	protein_coding	-1	c.-21622C>G
chrA1	118480579	C	G	PASS	upstream_gene_variant	MODIFIER	CYSTM1	101093078	transcript	XM_019833033.1	protein_coding	-1	c.-21622C>G
chrA1	118480579	C	G	PASS	intron_variant	MODIFIER	CYSTM1	101093078	transcript	XM_019833029.1	protein_coding	1	c.100+13195C>G
chrA1	123266295	GAAA	G	PASS	intergenic_region	MODIFIER	LOC101082290-PRELID2	101082290-101093913	intergenic_region	101082290-101093913		-1	n.123266296_123266298delAAA
chrA1	125371603	GC	G	PASS	downstream_gene_variant	MODIFIER	SPINK1	101085948	transcript	XM_003980956.2	protein_coding	-1	c.*2678delG
chrA1	125371603	GC	G	PASS	intergenic_region	MODIFIER	JAKMIP2-SPINK1	101085344-101085948	intergenic_region	101085344-101085948		-1	n.125371604delC
chrA1	126926241	C	T	PASS	intergenic_region	MODIFIER	LOC101096632-LOC109501434	101096632-109501434	intergenic_region	101096632-109501434		-1	n.126926241C>T
chrA1	129096594	C	CA	PASS	intron_variant	MODIFIER	RAB3C	101092583	transcript	XM_006927740.4	protein_coding	3	c.372-6373_372-6372insA
chrA1	129096594	C	CA	PASS	intron_variant	MODIFIER	RAB3C	101092583	transcript	XM_011282948.3	protein_coding	3	c.366-6373_366-6372insA
chrA1	129096597	C	CCCA	PASS	intron_variant	MODIFIER	RAB3C	101092583	transcript	XM_006927740.4	protein_coding	3	c.372-6370_372-6369insCCA
chrA1	129096597	C	CCCA	PASS	intron_variant	MODIFIER	RAB3C	101092583	transcript	XM_011282948.3	protein_coding	3	c.366-6370_366-6369insCCA
chrA1	130236801	G	A	PASS	intergenic_region	MODIFIER	LOC109501480-LOC111556927	109501480-111556927	intergenic_region	109501480-111556927		-1	n.130236801G>A
chrA1	132019268	T	G	PASS	intergenic_region	MODIFIER	LOC109501522-LOC109501528	109501522-109501528	intergenic_region	109501522-109501528		-1	n.132019268T>G
chrA1	132443835	T	A	PASS	intron_variant	MODIFIER	IPO11	105260725	transcript	XM_023256975.1	protein_coding	30	c.2815-6036T>A
chrA1	132443835	T	A	PASS	intron_variant	MODIFIER	IPO11	105260725	transcript	XM_023256984.1	protein_coding	29	c.2764-6036T>A
chrA1	132775359	T	C	PASS	intergenic_region	MODIFIER	IPO11-LOC111561358	105260725-111561358	intergenic_region	105260725-111561358		-1	n.132775359T>C
chrA1	133102861	G	C	PASS	intergenic_region	MODIFIER	LOC111561358-LOC111556700	111561358-111556700	intergenic_region	111561358-111556700		-1	n.133102861G>C
chrA1	133690640	GT	G	PASS	intergenic_region	MODIFIER	HTR1A-RNF180	101101542-101084340	intergenic_region	101101542-101084340		-1	n.133690641delT
chrA1	133691133	C	T	PASS	intergenic_region	MODIFIER	HTR1A-RNF180	101101542-101084340	intergenic_region	101101542-101084340		-1	n.133691133C>T
chrA1	133774792	T	G	PASS	intron_variant	MODIFIER	RNF180	101084340	transcript	XM_023256994.1	protein_coding	2	c.135+4226T>G
chrA1	133774792	T	G	PASS	intron_variant	MODIFIER	RNF180	101084340	transcript	XM_023257000.1	protein_coding	2	c.135+4226T>G
chrA1	133774792	T	G	PASS	intron_variant	MODIFIER	RNF180	101084340	transcript	XM_023257004.1	protein_coding	1	c.-48-17806T>G
chrA1	133914809	C	T	PASS	intron_variant	MODIFIER	RNF180	101084340	transcript	XM_023256994.1	protein_coding	6	c.1543+21398C>T
chrA1	133914809	C	T	PASS	intron_variant	MODIFIER	RNF180	101084340	transcript	XM_023257000.1	protein_coding	6	c.1543+21398C>T
chrA1	133914809	C	T	PASS	intron_variant	MODIFIER	RNF180	101084340	transcript	XM_023257004.1	protein_coding	5	c.1360+21398C>T
chrA1	134415132	T	G	PASS	intron_variant	MODIFIER	CWC27	101080609	transcript	XM_003981012.5	protein_coding	11	c.1043-9802T>G
chrA1	134415132	T	G	PASS	intron_variant	MODIFIER	CWC27	101080609	transcript	XR_002159717.2	pseudogene	11	n.1260-9802T>G
chrA1	135111893	T	TG	PASS	intron_variant	MODIFIER	NLN	101082801	transcript	XM_011284017.2	protein_coding	1	c.42-9388_42-9387insG
chrA1	135111893	T	TG	PASS	intron_variant	MODIFIER	NLN	101082801	transcript	XM_011284021.3	protein_coding	1	c.-29+2557_-29+2558insG
chrA1	135111897	T	TG	PASS	intron_variant	MODIFIER	NLN	101082801	transcript	XM_011284017.2	protein_coding	1	c.42-9384_42-9383insG
chrA1	135111897	T	TG	PASS	intron_variant	MODIFIER	NLN	101082801	transcript	XM_011284021.3	protein_coding	1	c.-29+2561_-29+2562insG
chrA1	135111901	CAA	C	PASS	intron_variant	MODIFIER	NLN	101082801	transcript	XM_011284017.2	protein_coding	1	c.42-9379_42-9378delAA
chrA1	135111901	CAA	C	PASS	intron_variant	MODIFIER	NLN	101082801	transcript	XM_011284021.3	protein_coding	1	c.-29+2566_-29+2567delAA
chrA1	135778109	A	AG	PASS	intergenic_region	MODIFIER	SREK1-LOC109492868	101083319-109492868	intergenic_region	101083319-109492868		-1	n.135778109_135778110insG
chrA1	135778137	A	G	PASS	intergenic_region	MODIFIER	SREK1-LOC109492868	101083319-109492868	intergenic_region	101083319-109492868		-1	n.135778137A>G
chrA1	135778140	G	A	PASS	intergenic_region	MODIFIER	SREK1-LOC109492868	101083319-109492868	intergenic_region	101083319-109492868		-1	n.135778140G>A
chrA1	135778144	AAG	A	PASS	intergenic_region	MODIFIER	SREK1-LOC109492868	101083319-109492868	intergenic_region	101083319-109492868		-1	n.135778145_135778146delAG
chrA1	135778160	AAG	A	PASS	intergenic_region	MODIFIER	SREK1-LOC109492868	101083319-109492868	intergenic_region	101083319-109492868		-1	n.135778161_135778162delAG
chrA1	135778165	A	G	PASS	intergenic_region	MODIFIER	SREK1-LOC109492868	101083319-109492868	intergenic_region	101083319-109492868		-1	n.135778165A>G
chrA1	135778169	A	G	PASS	intergenic_region	MODIFIER	SREK1-LOC109492868	101083319-109492868	intergenic_region	101083319-109492868		-1	n.135778169A>G
chrA1	136057842	G	GACA	PASS	intron_variant	MODIFIER	MAST4	101087553	transcript	XM_023257117.1	protein_coding	3	c.637-25170_637-25169insACA
chrA1	137553595	G	A	PASS	intron_variant	MODIFIER	LOC111561372	111561372	transcript	XR_002743905.1	pseudogene	2	n.232-6117C>T
chrA1	137553602	G	A	PASS	intron_variant	MODIFIER	LOC111561372	111561372	transcript	XR_002743905.1	pseudogene	2	n.232-6124C>T
chrA1	140222965	G	GCT	PASS	intergenic_region	MODIFIER	LOC109501756-LOC109501767	109501756-109501767	intergenic_region	109501756-109501767		-1	n.140222965_140222966insCT
chrA1	140358932	A	ACCCAAACCTACTAGAACTAATACATGAATTCAGGAAAGTT	PASS	downstream_gene_variant	MODIFIER	LOC105260736	105260736	transcript	105260736	pseudogene	-1	n.*2013_*2014insAACTTTCCTGAATTCATGTATTAGTTCTAGTAGGTTTGGG
chrA1	140358932	A	ACCCAAACCTACTAGAACTAATACATGAATTCAGGAAAGTT	PASS	intron_variant	MODIFIER	FOXD1	105260767	transcript	XM_023257363.1	protein_coding	1	c.-878-2009_-878-2008insAACTTTCCTGAATTCATGTATTAGTTCTAGTAGGTTTGGG
chrA1	140432853	GTTTA	G	PASS	intron_variant	MODIFIER	ANKRA2	101093661	transcript	XM_011283822.3	protein_coding	8	c.887-73_887-70delTAAA
chrA1	140432853	GTTTA	G	PASS	intron_variant	MODIFIER	ANKRA2	101093661	transcript	XM_019835462.2	protein_coding	7	c.*25-73_*25-70delTAAA
chrA1	140862922	C	CT	PASS	intergenic_region	MODIFIER	ARHGEF28-LOC109492902	101094325-109492902	intergenic_region	101094325-109492902		-1	n.140862922_140862923insT
chrA1	142575517	T	A	PASS	intron_variant	MODIFIER	LOC111561429	111561429	transcript	XM_023257593.1	protein_coding	2	c.17-84110T>A
chrA1	142575517	T	A	PASS	intron_variant	MODIFIER	LOC111561429	111561429	transcript	XM_023257600.1	protein_coding	2	c.17-84110T>A
chrA1	142575517	T	A	PASS	intron_variant	MODIFIER	LOC111561429	111561429	transcript	XM_023257604.1	protein_coding	2	c.17-84110T>A
chrA1	142575518	T	A	PASS	intron_variant	MODIFIER	LOC111561429	111561429	transcript	XM_023257593.1	protein_coding	2	c.17-84109T>A
chrA1	142575518	T	A	PASS	intron_variant	MODIFIER	LOC111561429	111561429	transcript	XM_023257600.1	protein_coding	2	c.17-84109T>A
chrA1	142575518	T	A	PASS	intron_variant	MODIFIER	LOC111561429	111561429	transcript	XM_023257604.1	protein_coding	2	c.17-84109T>A
chrA1	145293379	T	G	PASS	intron_variant	MODIFIER	ARSB	100216331	transcript	NM_001142259.1	protein_coding	1	c.319-3371A>C
chrA1	145342413	G	A	PASS	intron_variant	MODIFIER	DMGDH	101089168	transcript	XM_023257803.1	protein_coding	14	c.2268+7651C>T
chrA1	145342413	G	A	PASS	intron_variant	MODIFIER	DMGDH	101089168	transcript	XM_023257800.1	protein_coding	14	c.2244+7651C>T
chrA1	145676732	T	C	PASS	downstream_gene_variant	MODIFIER	HOMER1	101086036	transcript	XM_019835915.2	protein_coding	-1	c.*6527A>G
chrA1	145676732	T	C	PASS	downstream_gene_variant	MODIFIER	HOMER1	101086036	transcript	XM_019835916.2	protein_coding	-1	c.*6527A>G
chrA1	145676732	T	C	PASS	intergenic_region	MODIFIER	LOC111561510-HOMER1	111561510-101086036	intergenic_region	111561510-101086036		-1	n.145676732T>C
chrA1	147904201	TAC	T	PASS	intron_variant	MODIFIER	ATG10	101091921	transcript	XM_006927827.4	protein_coding	2	c.210+13499_210+13500delAC
chrA1	147904201	TAC	T	PASS	intron_variant	MODIFIER	ATG10	101091921	transcript	XM_023258050.1	protein_coding	3	c.108+13499_108+13500delAC
chrA1	147904201	TAC	T	PASS	intron_variant	MODIFIER	ATG10	101091921	transcript	XM_019836266.2	protein_coding	2	c.210+13499_210+13500delAC
chrA1	147904201	TAC	T	PASS	intron_variant	MODIFIER	ATG10	101091921	transcript	XR_439535.4	pseudogene	2	n.331+13499_331+13500delAC
chrA1	147904201	TAC	T	PASS	intron_variant	MODIFIER	ATG10	101091921	transcript	XM_019836280.2	protein_coding	2	c.210+13499_210+13500delAC
chrA1	147904201	TAC	T	PASS	intron_variant	MODIFIER	ATG10	101091921	transcript	XM_019836227.2	protein_coding	2	c.210+13499_210+13500delAC
chrA1	147904201	TAC	T	PASS	intron_variant	MODIFIER	ATG10	101091921	transcript	XR_002160490.2	pseudogene	2	n.330+13499_330+13500delAC
chrA1	147904201	TAC	T	PASS	intron_variant	MODIFIER	ATG10	101091921	transcript	XM_019836234.2	protein_coding	2	c.210+13499_210+13500delAC
chrA1	147904201	TAC	T	PASS	intron_variant	MODIFIER	ATG10	101091921	transcript	XM_019836218.2	protein_coding	2	c.210+13499_210+13500delAC
chrA1	147904201	TAC	T	PASS	intron_variant	MODIFIER	ATG10	101091921	transcript	XM_006927829.4	protein_coding	3	c.108+13499_108+13500delAC
chrA1	147904201	TAC	T	PASS	intron_variant	MODIFIER	ATG10	101091921	transcript	XM_006927828.4	protein_coding	2	c.210+13499_210+13500delAC
chrA1	147904201	TAC	T	PASS	intron_variant	MODIFIER	ATG10	101091921	transcript	XM_006927830.4	protein_coding	3	c.108+13499_108+13500delAC
chrA1	147904201	TAC	T	PASS	intron_variant	MODIFIER	ATG10	101091921	transcript	XM_019836263.2	protein_coding	2	c.108+13499_108+13500delAC
chrA1	148199444	T	TC	PASS	intergenic_region	MODIFIER	ATP6AP1L-LOC111561306	101093163-111561306	intergenic_region	101093163-111561306		-1	n.148199444_148199445insC
chrA1	148623450	G	A	PASS	intergenic_region	MODIFIER	LOC101092415-LOC111556739	101092415-111556739	intergenic_region	101092415-111556739		-1	n.148623450G>A
chrA1	148623460	C	G	PASS	intergenic_region	MODIFIER	LOC101092415-LOC111556739	101092415-111556739	intergenic_region	101092415-111556739		-1	n.148623460C>G
chrA1	153333135	A	ACAT	PASS	intron_variant	MODIFIER	LOC109502181	109502181	transcript	XR_002160616.1	pseudogene	2	n.493-1910_493-1909insCAT
chrA1	153333135	A	ACAT	PASS	intron_variant	MODIFIER	LOC109502181	109502181	transcript	XR_002160615.1	pseudogene	2	n.491+3404_491+3405insCAT
chrA1	153333140	ATAAAAT	A	PASS	intron_variant	MODIFIER	LOC109502181	109502181	transcript	XR_002160616.1	pseudogene	2	n.493-1904_493-1899delTAAAAT
chrA1	153333140	ATAAAAT	A	PASS	intron_variant	MODIFIER	LOC109502181	109502181	transcript	XR_002160615.1	pseudogene	2	n.491+3410_491+3415delTAAAAT
chrA1	153463449	G	A	PASS	intergenic_region	MODIFIER	LOC109502184-LOC105260806	109502184-105260806	intergenic_region	109502184-105260806		-1	n.153463449G>A
chrA1	156166780	G	A	PASS	intergenic_region	MODIFIER	LOC111561370-LOC111557046	111561370-111557046	intergenic_region	111561370-111557046		-1	n.156166780G>A
chrA1	156166833	G	C	PASS	intergenic_region	MODIFIER	LOC111561370-LOC111557046	111561370-111557046	intergenic_region	111561370-111557046		-1	n.156166833G>C
chrA1	158072590	T	G	PASS	intron_variant	MODIFIER	FAM172A	101101442	transcript	XM_023258436.1	protein_coding	10	c.1109-35031A>C
chrA1	158072590	T	G	PASS	intron_variant	MODIFIER	FAM172A	101101442	transcript	XM_023258460.1	protein_coding	8	c.860-35031A>C
chrA1	158072590	T	G	PASS	intron_variant	MODIFIER	FAM172A	101101442	transcript	XM_023258464.1	protein_coding	8	c.860-35031A>C
chrA1	158072590	T	G	PASS	intron_variant	MODIFIER	FAM172A	101101442	transcript	XM_023258451.1	protein_coding	8	c.779-35031A>C
chrA1	158072590	T	G	PASS	intron_variant	MODIFIER	FAM172A	101101442	transcript	XM_023258433.1	protein_coding	9	c.971-35031A>C
chrA1	158072664	A	AT	PASS	intron_variant	MODIFIER	FAM172A	101101442	transcript	XM_023258436.1	protein_coding	10	c.1109-35106_1109-35105insA
chrA1	158072664	A	AT	PASS	intron_variant	MODIFIER	FAM172A	101101442	transcript	XM_023258460.1	protein_coding	8	c.860-35106_860-35105insA
chrA1	158072664	A	AT	PASS	intron_variant	MODIFIER	FAM172A	101101442	transcript	XM_023258464.1	protein_coding	8	c.860-35106_860-35105insA
chrA1	158072664	A	AT	PASS	intron_variant	MODIFIER	FAM172A	101101442	transcript	XM_023258451.1	protein_coding	8	c.779-35106_779-35105insA
chrA1	158072664	A	AT	PASS	intron_variant	MODIFIER	FAM172A	101101442	transcript	XM_023258433.1	protein_coding	9	c.971-35106_971-35105insA
chrA1	160538040	G	GTA	PASS	upstream_gene_variant	MODIFIER	PCSK1	101082627	transcript	XM_003981159.5	protein_coding	-1	c.-2672_-2671insTA
chrA1	160538040	G	GTA	PASS	intergenic_region	MODIFIER	PCSK1-LOC109502424	101082627-109502424	intergenic_region	101082627-109502424		-1	n.160538040_160538041insTA
chrA1	160538051	C	CGTATATAT	PASS	upstream_gene_variant	MODIFIER	PCSK1	101082627	transcript	XM_003981159.5	protein_coding	-1	c.-2683_-2682insATATATAC
chrA1	160538051	C	CGTATATAT	PASS	intergenic_region	MODIFIER	PCSK1-LOC109502424	101082627-109502424	intergenic_region	101082627-109502424		-1	n.160538051_160538052insGTATATAT
chrA1	160611817	C	G	PASS	intergenic_region	MODIFIER	LOC109502424-LOC111561377	109502424-111561377	intergenic_region	109502424-111561377		-1	n.160611817C>G
chrA1	162340052	GGGGGGGGGA	G	PASS	downstream_gene_variant	MODIFIER	LOC109502461	109502461	transcript	XR_002744493.1	pseudogene	-1	n.*4410_*4418delGGGGGGGGA
chrA1	162340052	GGGGGGGGGA	G	PASS	intergenic_region	MODIFIER	LOC109502461-RGMB	109502461-101089491	intergenic_region	109502461-101089491		-1	n.162340053_162340061delGGGGGGGGA
chrA1	162426472	GGA	G	PASS	intergenic_region	MODIFIER	LOC101083826-CHD1	101083826-101089741	intergenic_region	101083826-101089741		-1	n.162426473_162426474delGA
chrA1	164776461	A	G	PASS	intergenic_region	MODIFIER	LOC109502934-LOC111556910	109502934-111556910	intergenic_region	109502934-111556910		-1	n.164776461A>G
chrA1	165519013	A	G	PASS	intergenic_region	MODIFIER	SLCO6A1-PAM	101090988-101084598	intergenic_region	101090988-101084598		-1	n.165519013A>G
chrA1	165659785	TTTG	T	PASS	intergenic_region	MODIFIER	SLCO6A1-PAM	101090988-101084598	intergenic_region	101090988-101084598		-1	n.165659786_165659788delTTG
chrA1	166322952	C	T	PASS	intergenic_region	MODIFIER	CA1H5orf30-LOC109502572	101085097-109502572	intergenic_region	101085097-109502572		-1	n.166322952C>T
chrA1	166655540	T	A	PASS	intergenic_region	MODIFIER	NUDT12-LOC101091996	101091755-101091996	intergenic_region	101091755-101091996		-1	n.166655540T>A
chrA1	167986731	A	ACAATT	PASS	intergenic_region	MODIFIER	LOC101092736-LOC102901462	101092736-102901462	intergenic_region	101092736-102901462		-1	n.167986731_167986732insCAATT
chrA1	169858003	G	A	PASS	intergenic_region	MODIFIER	LOC109502596-EFNA5	109502596-101085951	intergenic_region	109502596-101085951		-1	n.169858003G>A
chrA1	169858013	T	C	PASS	intergenic_region	MODIFIER	LOC109502596-EFNA5	109502596-101085951	intergenic_region	109502596-101085951		-1	n.169858013T>C
chrA1	169858035	C	T	PASS	intergenic_region	MODIFIER	LOC109502596-EFNA5	109502596-101085951	intergenic_region	109502596-101085951		-1	n.169858035C>T
chrA1	171262840	C	CATATATATATATAT	PASS	intron_variant	MODIFIER	FER	101094235	transcript	XM_023258902.1	protein_coding	6	c.482-5162_482-5161insATATATATATATAT
chrA1	171327108	C	T	PASS	intron_variant	MODIFIER	FER	101094235	transcript	XM_023258902.1	protein_coding	11	c.1236+24841C>T
chrA1	171475343	G	GGT	PASS	intron_variant	MODIFIER	FER	101094235	transcript	XM_023258902.1	protein_coding	17	c.1924+15903_1924+15904insGT
chrA1	171478138	A	T	PASS	intron_variant	MODIFIER	FER	101094235	transcript	XM_023258902.1	protein_coding	17	c.1924+18698A>T
chrA1	172674740	T	TATTACAACCAA	PASS	intron_variant	MODIFIER	TMEM232	101085600	transcript	XM_023258913.1	protein_coding	13	c.1719-46470_1719-46469insTTGGTTGTAAT
chrA1	172674740	T	TATTACAACCAA	PASS	intron_variant	MODIFIER	TMEM232	101085600	transcript	XM_023258928.1	protein_coding	9	c.1371-46470_1371-46469insTTGGTTGTAAT
chrA1	172674740	T	TATTACAACCAA	PASS	intron_variant	MODIFIER	TMEM232	101085600	transcript	XM_023258921.1	protein_coding	13	c.1719-46470_1719-46469insTTGGTTGTAAT
chrA1	172674740	T	TATTACAACCAA	PASS	intron_variant	MODIFIER	TMEM232	101085600	transcript	XM_023258918.1	protein_coding	13	c.1719-46470_1719-46469insTTGGTTGTAAT
chrA1	173036823	A	C	PASS	intergenic_region	MODIFIER	SLC25A46-TSLP	101095153-101085857	intergenic_region	101095153-101085857		-1	n.173036823A>C
chrA1	173442880	G	T	PASS	intron_variant	MODIFIER	CAMK4	101095400	transcript	XM_003981193.5	protein_coding	7	c.626-2185G>T
chrA1	173442880	G	T	PASS	intron_variant	MODIFIER	CAMK4	101095400	transcript	XM_019837934.2	protein_coding	7	c.35-2185G>T
chrA1	173448733	A	AT	PASS	intron_variant	MODIFIER	CAMK4	101095400	transcript	XM_003981193.5	protein_coding	8	c.702-2945_702-2944insT
chrA1	173448733	A	AT	PASS	intron_variant	MODIFIER	CAMK4	101095400	transcript	XM_019837934.2	protein_coding	8	c.111-2945_111-2944insT
chrA1	173448742	T	A	PASS	intron_variant	MODIFIER	CAMK4	101095400	transcript	XM_003981193.5	protein_coding	8	c.702-2936T>A
chrA1	173448742	T	A	PASS	intron_variant	MODIFIER	CAMK4	101095400	transcript	XM_019837934.2	protein_coding	8	c.111-2936T>A
chrA1	173448750	A	AT	PASS	intron_variant	MODIFIER	CAMK4	101095400	transcript	XM_003981193.5	protein_coding	8	c.702-2928_702-2927insT
chrA1	173448750	A	AT	PASS	intron_variant	MODIFIER	CAMK4	101095400	transcript	XM_019837934.2	protein_coding	8	c.111-2928_111-2927insT
chrA1	174215077	G	C	PASS	intron_variant	MODIFIER	EPB41L4A	101095883	transcript	XM_019838056.2	protein_coding	1	c.99+53192C>G
chrA1	174215077	G	C	PASS	intron_variant	MODIFIER	EPB41L4A	101095883	transcript	XM_019838060.2	protein_coding	1	c.99+53192C>G
chrA1	174215077	G	C	PASS	intron_variant	MODIFIER	EPB41L4A	101095883	transcript	XM_019838062.2	protein_coding	1	c.99+53192C>G
chrA1	174215077	G	C	PASS	intron_variant	MODIFIER	EPB41L4A	101095883	transcript	XM_019838064.2	protein_coding	1	c.99+53192C>G
chrA1	174215077	G	C	PASS	intron_variant	MODIFIER	EPB41L4A	101095883	transcript	XM_019838070.2	protein_coding	1	c.99+53192C>G
chrA1	176581742	T	C	PASS	intergenic_region	MODIFIER	THOC3-CPLX2	101083907-101084167	intergenic_region	101083907-101084167		-1	n.176581742T>C
chrA1	176963067	CT	C	PASS	upstream_gene_variant	MODIFIER	SFXN1	101084852	transcript	XM_019838657.2	protein_coding	-1	c.-7352delA
chrA1	176963067	CT	C	PASS	intron_variant	MODIFIER	SFXN1	101084852	transcript	XM_011285368.3	protein_coding	1	c.-12+5082delA
chrA1	176963067	CT	C	PASS	intron_variant	MODIFIER	SFXN1	101084852	transcript	XM_019838650.2	protein_coding	1	c.-12+2335delA
chrA1	176963067	CT	C	PASS	intron_variant	MODIFIER	SFXN1	101084852	transcript	XM_019838651.2	protein_coding	1	c.-12+5070delA
chrA1	176963067	CT	C	PASS	intron_variant	MODIFIER	SFXN1	101084852	transcript	XM_023259452.1	protein_coding	1	c.-12+6416delA
chrA1	177050282	G	T	PASS	intergenic_region	MODIFIER	DRD1-LOC101085348	101085098-101085348	intergenic_region	101085098-101085348		-1	n.177050282G>T
chrA1	177421682	A	G	PASS	intergenic_region	MODIFIER	LOC109502872-MSX2	109502872-101089419	intergenic_region	109502872-101089419		-1	n.177421682A>G
chrA1	177421708	A	G	PASS	intergenic_region	MODIFIER	LOC109502872-MSX2	109502872-101089419	intergenic_region	109502872-101089419		-1	n.177421708A>G
chrA1	178240339	A	G	PASS	intergenic_region	MODIFIER	LOC109502893-LOC102899270	109502893-102899270	intergenic_region	109502893-102899270		-1	n.178240339A>G
chrA1	178324922	G	A	PASS	intron_variant	MODIFIER	LOC102899270	102899270	transcript	XR_002744876.1	pseudogene	6	n.3206+10083C>T
chrA1	178324922	G	A	PASS	intron_variant	MODIFIER	LOC102899270	102899270	transcript	XR_002744875.1	pseudogene	6	n.3208+10083C>T
chrA1	178594632	G	C	PASS	intron_variant	MODIFIER	LOC102899270	102899270	transcript	XR_002744878.1	pseudogene	1	n.1512+53877C>G
chrA1	178594632	G	C	PASS	intron_variant	MODIFIER	LOC109502911	109502911	transcript	XR_002161818.2	pseudogene	2	n.356-2407C>G
chrA1	178661354	G	A	PASS	downstream_gene_variant	MODIFIER	STC2	101090485	transcript	XM_003981258.4	protein_coding	-1	c.*2970G>A
chrA1	178661354	G	A	PASS	intergenic_region	MODIFIER	STC2-LOC102899379	101090485-102899379	intergenic_region	101090485-102899379		-1	n.178661354G>A
chrA1	178861930	A	C	PASS	upstream_gene_variant	MODIFIER	CREBRF	101091424	transcript	XM_003981262.5	protein_coding	-1	c.-19766T>G
chrA1	178861930	A	C	PASS	upstream_gene_variant	MODIFIER	CREBRF	101091424	transcript	XM_019838830.2	protein_coding	-1	c.-19766T>G
chrA1	178861930	A	C	PASS	intron_variant	MODIFIER	CREBRF	101091424	transcript	XM_023259550.1	protein_coding	1	c.-198+788T>G
chrA1	178861932	C	CGGGGGGGGG	PASS	upstream_gene_variant	MODIFIER	CREBRF	101091424	transcript	XM_003981262.5	protein_coding	-1	c.-19769_-19768insCCCCCCCCC
chrA1	178861932	C	CGGGGGGGGG	PASS	upstream_gene_variant	MODIFIER	CREBRF	101091424	transcript	XM_019838830.2	protein_coding	-1	c.-19769_-19768insCCCCCCCCC
chrA1	178861932	C	CGGGGGGGGG	PASS	intron_variant	MODIFIER	CREBRF	101091424	transcript	XM_023259550.1	protein_coding	1	c.-198+785_-198+786insCCCCCCCCC
chrA1	179371723	C	T	PASS	intron_variant	MODIFIER	SH3PXD2B	101093915	transcript	XM_023259607.1	protein_coding	1	c.75+9038C>T
chrA1	179481981	G	A	PASS	intergenic_region	MODIFIER	SH3PXD2B-UBTD2	101093915-101092164	intergenic_region	101093915-101092164		-1	n.179481981G>A
chrA1	179632248	C	T	PASS	intron_variant	MODIFIER	STK10	101098281	transcript	XM_011285468.3	protein_coding	2	c.322-6353C>T
chrA1	179748610	A	ATCTTAT	PASS	upstream_gene_variant	MODIFIER	FBXW11	101094156	transcript	XM_006927920.4	protein_coding	-1	c.-2478_-2477insTCTTAT
chrA1	179748610	A	ATCTTAT	PASS	upstream_gene_variant	MODIFIER	FBXW11	101094156	transcript	XM_003981273.5	protein_coding	-1	c.-2478_-2477insTCTTAT
chrA1	179748610	A	ATCTTAT	PASS	upstream_gene_variant	MODIFIER	FBXW11	101094156	transcript	XM_003981275.5	protein_coding	-1	c.-2478_-2477insTCTTAT
chrA1	179748610	A	ATCTTAT	PASS	upstream_gene_variant	MODIFIER	FBXW11	101094156	transcript	XM_006927921.3	protein_coding	-1	c.-82093_-82092insTCTTAT
chrA1	179748610	A	ATCTTAT	PASS	intergenic_region	MODIFIER	STK10-FBXW11	101098281-101094156	intergenic_region	101098281-101094156		-1	n.179748610_179748611insTCTTAT
chrA1	179748612	A	AAATTCAT	PASS	upstream_gene_variant	MODIFIER	FBXW11	101094156	transcript	XM_006927920.4	protein_coding	-1	c.-2476_-2475insAATTCAT
chrA1	179748612	A	AAATTCAT	PASS	upstream_gene_variant	MODIFIER	FBXW11	101094156	transcript	XM_003981273.5	protein_coding	-1	c.-2476_-2475insAATTCAT
chrA1	179748612	A	AAATTCAT	PASS	upstream_gene_variant	MODIFIER	FBXW11	101094156	transcript	XM_003981275.5	protein_coding	-1	c.-2476_-2475insAATTCAT
chrA1	179748612	A	AAATTCAT	PASS	upstream_gene_variant	MODIFIER	FBXW11	101094156	transcript	XM_006927921.3	protein_coding	-1	c.-82091_-82090insAATTCAT
chrA1	179748612	A	AAATTCAT	PASS	intergenic_region	MODIFIER	STK10-FBXW11	101098281-101094156	intergenic_region	101098281-101094156		-1	n.179748612_179748613insAATTCAT
chrA1	179748613	CT	C	PASS	upstream_gene_variant	MODIFIER	FBXW11	101094156	transcript	XM_006927920.4	protein_coding	-1	c.-2474delT
chrA1	179748613	CT	C	PASS	upstream_gene_variant	MODIFIER	FBXW11	101094156	transcript	XM_003981273.5	protein_coding	-1	c.-2474delT
chrA1	179748613	CT	C	PASS	upstream_gene_variant	MODIFIER	FBXW11	101094156	transcript	XM_003981275.5	protein_coding	-1	c.-2474delT
chrA1	179748613	CT	C	PASS	upstream_gene_variant	MODIFIER	FBXW11	101094156	transcript	XM_006927921.3	protein_coding	-1	c.-82089delT
chrA1	179748613	CT	C	PASS	intergenic_region	MODIFIER	STK10-FBXW11	101098281-101094156	intergenic_region	101098281-101094156		-1	n.179748614delT
chrA1	179757632	G	T	PASS	intron_variant	MODIFIER	FBXW11	101094156	transcript	XM_006927920.4	protein_coding	1	c.45+6500G>T
chrA1	179757632	G	T	PASS	intron_variant	MODIFIER	FBXW11	101094156	transcript	XM_003981273.5	protein_coding	1	c.45+6500G>T
chrA1	179757632	G	T	PASS	intron_variant	MODIFIER	FBXW11	101094156	transcript	XM_003981275.5	protein_coding	1	c.45+6500G>T
chrA1	179757632	G	T	PASS	intron_variant	MODIFIER	FBXW11	101094156	transcript	XM_006927921.3	protein_coding	1	c.-174-2268G>T
chrA1	179758589	A	G	PASS	intron_variant	MODIFIER	FBXW11	101094156	transcript	XM_006927920.4	protein_coding	1	c.45+7457A>G
chrA1	179758589	A	G	PASS	intron_variant	MODIFIER	FBXW11	101094156	transcript	XM_003981273.5	protein_coding	1	c.45+7457A>G
chrA1	179758589	A	G	PASS	intron_variant	MODIFIER	FBXW11	101094156	transcript	XM_003981275.5	protein_coding	1	c.45+7457A>G
chrA1	179758589	A	G	PASS	intron_variant	MODIFIER	FBXW11	101094156	transcript	XM_006927921.3	protein_coding	1	c.-174-1311A>G
chrA1	179762431	AT	A	PASS	intron_variant	MODIFIER	FBXW11	101094156	transcript	XM_006927920.4	protein_coding	1	c.45+11300delT
chrA1	179762431	AT	A	PASS	intron_variant	MODIFIER	FBXW11	101094156	transcript	XM_003981273.5	protein_coding	1	c.45+11300delT
chrA1	179762431	AT	A	PASS	intron_variant	MODIFIER	FBXW11	101094156	transcript	XM_003981275.5	protein_coding	1	c.45+11300delT
chrA1	179762431	AT	A	PASS	intron_variant	MODIFIER	FBXW11	101094156	transcript	XM_006927921.3	protein_coding	2	c.-13+2371delT
chrA1	179762434	T	A	PASS	intron_variant	MODIFIER	FBXW11	101094156	transcript	XM_006927920.4	protein_coding	1	c.45+11302T>A
chrA1	179762434	T	A	PASS	intron_variant	MODIFIER	FBXW11	101094156	transcript	XM_003981273.5	protein_coding	1	c.45+11302T>A
chrA1	179762434	T	A	PASS	intron_variant	MODIFIER	FBXW11	101094156	transcript	XM_003981275.5	protein_coding	1	c.45+11302T>A
chrA1	179762434	T	A	PASS	intron_variant	MODIFIER	FBXW11	101094156	transcript	XM_006927921.3	protein_coding	2	c.-13+2373T>A
chrA1	179762546	G	C	PASS	intron_variant	MODIFIER	FBXW11	101094156	transcript	XM_006927920.4	protein_coding	1	c.45+11414G>C
chrA1	179762546	G	C	PASS	intron_variant	MODIFIER	FBXW11	101094156	transcript	XM_003981273.5	protein_coding	1	c.45+11414G>C
chrA1	179762546	G	C	PASS	intron_variant	MODIFIER	FBXW11	101094156	transcript	XM_003981275.5	protein_coding	1	c.45+11414G>C
chrA1	179762546	G	C	PASS	intron_variant	MODIFIER	FBXW11	101094156	transcript	XM_006927921.3	protein_coding	2	c.-13+2485G>C
chrA1	179762632	A	G	PASS	intron_variant	MODIFIER	FBXW11	101094156	transcript	XM_006927920.4	protein_coding	1	c.45+11500A>G
chrA1	179762632	A	G	PASS	intron_variant	MODIFIER	FBXW11	101094156	transcript	XM_003981273.5	protein_coding	1	c.45+11500A>G
chrA1	179762632	A	G	PASS	intron_variant	MODIFIER	FBXW11	101094156	transcript	XM_003981275.5	protein_coding	1	c.45+11500A>G
chrA1	179762632	A	G	PASS	intron_variant	MODIFIER	FBXW11	101094156	transcript	XM_006927921.3	protein_coding	2	c.-13+2571A>G
chrA1	179762741	G	T	PASS	intron_variant	MODIFIER	FBXW11	101094156	transcript	XM_006927920.4	protein_coding	1	c.45+11609G>T
chrA1	179762741	G	T	PASS	intron_variant	MODIFIER	FBXW11	101094156	transcript	XM_003981273.5	protein_coding	1	c.45+11609G>T
chrA1	179762741	G	T	PASS	intron_variant	MODIFIER	FBXW11	101094156	transcript	XM_003981275.5	protein_coding	1	c.45+11609G>T
chrA1	179762741	G	T	PASS	intron_variant	MODIFIER	FBXW11	101094156	transcript	XM_006927921.3	protein_coding	2	c.-13+2680G>T
chrA1	179764325	C	G	PASS	intron_variant	MODIFIER	FBXW11	101094156	transcript	XM_006927920.4	protein_coding	1	c.45+13193C>G
chrA1	179764325	C	G	PASS	intron_variant	MODIFIER	FBXW11	101094156	transcript	XM_003981273.5	protein_coding	1	c.45+13193C>G
chrA1	179764325	C	G	PASS	intron_variant	MODIFIER	FBXW11	101094156	transcript	XM_003981275.5	protein_coding	1	c.45+13193C>G
chrA1	179764325	C	G	PASS	intron_variant	MODIFIER	FBXW11	101094156	transcript	XM_006927921.3	protein_coding	2	c.-13+4264C>G
chrA1	179768608	G	A	PASS	upstream_gene_variant	MODIFIER	FBXW11	101094156	transcript	XM_023259633.1	protein_coding	-1	c.-4522G>A
chrA1	179768608	G	A	PASS	upstream_gene_variant	MODIFIER	FBXW11	101094156	transcript	XM_019838940.2	protein_coding	-1	c.-4522G>A
chrA1	179768608	G	A	PASS	upstream_gene_variant	MODIFIER	FBXW11	101094156	transcript	XM_023259634.1	protein_coding	-1	c.-4522G>A
chrA1	179768608	G	A	PASS	upstream_gene_variant	MODIFIER	FBXW11	101094156	transcript	XM_019838963.2	protein_coding	-1	c.-4522G>A
chrA1	179768608	G	A	PASS	intron_variant	MODIFIER	FBXW11	101094156	transcript	XM_006927920.4	protein_coding	1	c.45+17476G>A
chrA1	179768608	G	A	PASS	intron_variant	MODIFIER	FBXW11	101094156	transcript	XM_003981273.5	protein_coding	1	c.45+17476G>A
chrA1	179768608	G	A	PASS	intron_variant	MODIFIER	FBXW11	101094156	transcript	XM_003981275.5	protein_coding	1	c.45+17476G>A
chrA1	179768608	G	A	PASS	intron_variant	MODIFIER	FBXW11	101094156	transcript	XM_006927921.3	protein_coding	2	c.-13+8547G>A
chrA1	179770554	G	GT	PASS	upstream_gene_variant	MODIFIER	FBXW11	101094156	transcript	XM_023259633.1	protein_coding	-1	c.-2576_-2575insT
chrA1	179770554	G	GT	PASS	upstream_gene_variant	MODIFIER	FBXW11	101094156	transcript	XM_019838940.2	protein_coding	-1	c.-2576_-2575insT
chrA1	179770554	G	GT	PASS	upstream_gene_variant	MODIFIER	FBXW11	101094156	transcript	XM_023259634.1	protein_coding	-1	c.-2576_-2575insT
chrA1	179770554	G	GT	PASS	upstream_gene_variant	MODIFIER	FBXW11	101094156	transcript	XM_019838963.2	protein_coding	-1	c.-2576_-2575insT
chrA1	179770554	G	GT	PASS	intron_variant	MODIFIER	FBXW11	101094156	transcript	XM_006927920.4	protein_coding	1	c.46-18048_46-18047insT
chrA1	179770554	G	GT	PASS	intron_variant	MODIFIER	FBXW11	101094156	transcript	XM_003981273.5	protein_coding	1	c.45+19422_45+19423insT
chrA1	179770554	G	GT	PASS	intron_variant	MODIFIER	FBXW11	101094156	transcript	XM_003981275.5	protein_coding	1	c.45+19422_45+19423insT
chrA1	179770554	G	GT	PASS	intron_variant	MODIFIER	FBXW11	101094156	transcript	XM_006927921.3	protein_coding	2	c.-13+10493_-13+10494insT
chrA1	179777221	C	A	PASS	intron_variant	MODIFIER	FBXW11	101094156	transcript	XM_006927920.4	protein_coding	1	c.46-11381C>A
chrA1	179777221	C	A	PASS	intron_variant	MODIFIER	FBXW11	101094156	transcript	XM_003981273.5	protein_coding	1	c.45+26089C>A
chrA1	179777221	C	A	PASS	intron_variant	MODIFIER	FBXW11	101094156	transcript	XM_003981275.5	protein_coding	1	c.45+26089C>A
chrA1	179777221	C	A	PASS	intron_variant	MODIFIER	FBXW11	101094156	transcript	XM_006927921.3	protein_coding	2	c.-13+17160C>A
chrA1	179777221	C	A	PASS	intron_variant	MODIFIER	FBXW11	101094156	transcript	XM_023259633.1	protein_coding	1	c.45+4047C>A
chrA1	179777221	C	A	PASS	intron_variant	MODIFIER	FBXW11	101094156	transcript	XM_019838940.2	protein_coding	1	c.45+4047C>A
chrA1	179777221	C	A	PASS	intron_variant	MODIFIER	FBXW11	101094156	transcript	XM_023259634.1	protein_coding	1	c.45+4047C>A
chrA1	179777221	C	A	PASS	intron_variant	MODIFIER	FBXW11	101094156	transcript	XM_019838963.2	protein_coding	1	c.45+4047C>A
chrA1	179777301	G	A	PASS	intron_variant	MODIFIER	FBXW11	101094156	transcript	XM_006927920.4	protein_coding	1	c.46-11301G>A
chrA1	179777301	G	A	PASS	intron_variant	MODIFIER	FBXW11	101094156	transcript	XM_003981273.5	protein_coding	1	c.45+26169G>A
chrA1	179777301	G	A	PASS	intron_variant	MODIFIER	FBXW11	101094156	transcript	XM_003981275.5	protein_coding	1	c.45+26169G>A
chrA1	179777301	G	A	PASS	intron_variant	MODIFIER	FBXW11	101094156	transcript	XM_006927921.3	protein_coding	2	c.-13+17240G>A
chrA1	179777301	G	A	PASS	intron_variant	MODIFIER	FBXW11	101094156	transcript	XM_023259633.1	protein_coding	1	c.45+4127G>A
chrA1	179777301	G	A	PASS	intron_variant	MODIFIER	FBXW11	101094156	transcript	XM_019838940.2	protein_coding	1	c.45+4127G>A
chrA1	179777301	G	A	PASS	intron_variant	MODIFIER	FBXW11	101094156	transcript	XM_023259634.1	protein_coding	1	c.45+4127G>A
chrA1	179777301	G	A	PASS	intron_variant	MODIFIER	FBXW11	101094156	transcript	XM_019838963.2	protein_coding	1	c.45+4127G>A
chrA1	179778437	TTAA	T	PASS	intron_variant	MODIFIER	FBXW11	101094156	transcript	XM_006927920.4	protein_coding	1	c.46-10164_46-10162delTAA
chrA1	179778437	TTAA	T	PASS	intron_variant	MODIFIER	FBXW11	101094156	transcript	XM_003981273.5	protein_coding	1	c.45+27306_45+27308delTAA
chrA1	179778437	TTAA	T	PASS	intron_variant	MODIFIER	FBXW11	101094156	transcript	XM_003981275.5	protein_coding	1	c.45+27306_45+27308delTAA
chrA1	179778437	TTAA	T	PASS	intron_variant	MODIFIER	FBXW11	101094156	transcript	XM_006927921.3	protein_coding	2	c.-13+18377_-13+18379delTAA
chrA1	179778437	TTAA	T	PASS	intron_variant	MODIFIER	FBXW11	101094156	transcript	XM_023259633.1	protein_coding	1	c.45+5264_45+5266delTAA
chrA1	179778437	TTAA	T	PASS	intron_variant	MODIFIER	FBXW11	101094156	transcript	XM_019838940.2	protein_coding	1	c.45+5264_45+5266delTAA
chrA1	179778437	TTAA	T	PASS	intron_variant	MODIFIER	FBXW11	101094156	transcript	XM_023259634.1	protein_coding	1	c.45+5264_45+5266delTAA
chrA1	179778437	TTAA	T	PASS	intron_variant	MODIFIER	FBXW11	101094156	transcript	XM_019838963.2	protein_coding	1	c.45+5264_45+5266delTAA
chrA1	179778727	G	A	PASS	intron_variant	MODIFIER	FBXW11	101094156	transcript	XM_006927920.4	protein_coding	1	c.46-9875G>A
chrA1	179778727	G	A	PASS	intron_variant	MODIFIER	FBXW11	101094156	transcript	XM_003981273.5	protein_coding	1	c.45+27595G>A
chrA1	179778727	G	A	PASS	intron_variant	MODIFIER	FBXW11	101094156	transcript	XM_003981275.5	protein_coding	1	c.45+27595G>A
chrA1	179778727	G	A	PASS	intron_variant	MODIFIER	FBXW11	101094156	transcript	XM_006927921.3	protein_coding	2	c.-13+18666G>A
chrA1	179778727	G	A	PASS	intron_variant	MODIFIER	FBXW11	101094156	transcript	XM_023259633.1	protein_coding	1	c.45+5553G>A
chrA1	179778727	G	A	PASS	intron_variant	MODIFIER	FBXW11	101094156	transcript	XM_019838940.2	protein_coding	1	c.45+5553G>A
chrA1	179778727	G	A	PASS	intron_variant	MODIFIER	FBXW11	101094156	transcript	XM_023259634.1	protein_coding	1	c.45+5553G>A
chrA1	179778727	G	A	PASS	intron_variant	MODIFIER	FBXW11	101094156	transcript	XM_019838963.2	protein_coding	1	c.45+5553G>A
chrA1	179781207	C	G	PASS	intron_variant	MODIFIER	FBXW11	101094156	transcript	XM_006927920.4	protein_coding	1	c.46-7395C>G
chrA1	179781207	C	G	PASS	intron_variant	MODIFIER	FBXW11	101094156	transcript	XM_003981273.5	protein_coding	1	c.45+30075C>G
chrA1	179781207	C	G	PASS	intron_variant	MODIFIER	FBXW11	101094156	transcript	XM_003981275.5	protein_coding	1	c.45+30075C>G
chrA1	179781207	C	G	PASS	intron_variant	MODIFIER	FBXW11	101094156	transcript	XM_006927921.3	protein_coding	2	c.-13+21146C>G
chrA1	179781207	C	G	PASS	intron_variant	MODIFIER	FBXW11	101094156	transcript	XM_023259633.1	protein_coding	1	c.46-7395C>G
chrA1	179781207	C	G	PASS	intron_variant	MODIFIER	FBXW11	101094156	transcript	XM_019838940.2	protein_coding	1	c.46-7395C>G
chrA1	179781207	C	G	PASS	intron_variant	MODIFIER	FBXW11	101094156	transcript	XM_023259634.1	protein_coding	1	c.46-7395C>G
chrA1	179781207	C	G	PASS	intron_variant	MODIFIER	FBXW11	101094156	transcript	XM_019838963.2	protein_coding	1	c.45+8033C>G
chrA1	179783664	G	A	PASS	intron_variant	MODIFIER	FBXW11	101094156	transcript	XM_006927920.4	protein_coding	1	c.46-4938G>A
chrA1	179783664	G	A	PASS	intron_variant	MODIFIER	FBXW11	101094156	transcript	XM_003981273.5	protein_coding	1	c.45+32532G>A
chrA1	179783664	G	A	PASS	intron_variant	MODIFIER	FBXW11	101094156	transcript	XM_003981275.5	protein_coding	1	c.45+32532G>A
chrA1	179783664	G	A	PASS	intron_variant	MODIFIER	FBXW11	101094156	transcript	XM_006927921.3	protein_coding	2	c.-13+23603G>A
chrA1	179783664	G	A	PASS	intron_variant	MODIFIER	FBXW11	101094156	transcript	XM_023259633.1	protein_coding	1	c.46-4938G>A
chrA1	179783664	G	A	PASS	intron_variant	MODIFIER	FBXW11	101094156	transcript	XM_019838940.2	protein_coding	1	c.46-4938G>A
chrA1	179783664	G	A	PASS	intron_variant	MODIFIER	FBXW11	101094156	transcript	XM_023259634.1	protein_coding	1	c.46-4938G>A
chrA1	179783664	G	A	PASS	intron_variant	MODIFIER	FBXW11	101094156	transcript	XM_019838963.2	protein_coding	1	c.45+10490G>A
chrA1	179785004	A	G	PASS	intron_variant	MODIFIER	FBXW11	101094156	transcript	XM_006927920.4	protein_coding	1	c.46-3598A>G
chrA1	179785004	A	G	PASS	intron_variant	MODIFIER	FBXW11	101094156	transcript	XM_003981273.5	protein_coding	1	c.45+33872A>G
chrA1	179785004	A	G	PASS	intron_variant	MODIFIER	FBXW11	101094156	transcript	XM_003981275.5	protein_coding	1	c.45+33872A>G
chrA1	179785004	A	G	PASS	intron_variant	MODIFIER	FBXW11	101094156	transcript	XM_006927921.3	protein_coding	2	c.-13+24943A>G
chrA1	179785004	A	G	PASS	intron_variant	MODIFIER	FBXW11	101094156	transcript	XM_023259633.1	protein_coding	1	c.46-3598A>G
chrA1	179785004	A	G	PASS	intron_variant	MODIFIER	FBXW11	101094156	transcript	XM_019838940.2	protein_coding	1	c.46-3598A>G
chrA1	179785004	A	G	PASS	intron_variant	MODIFIER	FBXW11	101094156	transcript	XM_023259634.1	protein_coding	1	c.46-3598A>G
chrA1	179785004	A	G	PASS	intron_variant	MODIFIER	FBXW11	101094156	transcript	XM_019838963.2	protein_coding	1	c.45+11830A>G
chrA1	179787028	A	G	PASS	intron_variant	MODIFIER	FBXW11	101094156	transcript	XM_006927920.4	protein_coding	1	c.46-1574A>G
chrA1	179787028	A	G	PASS	intron_variant	MODIFIER	FBXW11	101094156	transcript	XM_003981273.5	protein_coding	1	c.45+35896A>G
chrA1	179787028	A	G	PASS	intron_variant	MODIFIER	FBXW11	101094156	transcript	XM_003981275.5	protein_coding	1	c.45+35896A>G
chrA1	179787028	A	G	PASS	intron_variant	MODIFIER	FBXW11	101094156	transcript	XM_006927921.3	protein_coding	2	c.-13+26967A>G
chrA1	179787028	A	G	PASS	intron_variant	MODIFIER	FBXW11	101094156	transcript	XM_023259633.1	protein_coding	1	c.46-1574A>G
chrA1	179787028	A	G	PASS	intron_variant	MODIFIER	FBXW11	101094156	transcript	XM_019838940.2	protein_coding	1	c.46-1574A>G
chrA1	179787028	A	G	PASS	intron_variant	MODIFIER	FBXW11	101094156	transcript	XM_023259634.1	protein_coding	1	c.46-1574A>G
chrA1	179787028	A	G	PASS	intron_variant	MODIFIER	FBXW11	101094156	transcript	XM_019838963.2	protein_coding	1	c.45+13854A>G
chrA1	179787541	T	A	PASS	intron_variant	MODIFIER	FBXW11	101094156	transcript	XM_006927920.4	protein_coding	1	c.46-1061T>A
chrA1	179787541	T	A	PASS	intron_variant	MODIFIER	FBXW11	101094156	transcript	XM_003981273.5	protein_coding	1	c.45+36409T>A
chrA1	179787541	T	A	PASS	intron_variant	MODIFIER	FBXW11	101094156	transcript	XM_003981275.5	protein_coding	1	c.45+36409T>A
chrA1	179787541	T	A	PASS	intron_variant	MODIFIER	FBXW11	101094156	transcript	XM_006927921.3	protein_coding	2	c.-13+27480T>A
chrA1	179787541	T	A	PASS	intron_variant	MODIFIER	FBXW11	101094156	transcript	XM_023259633.1	protein_coding	1	c.46-1061T>A
chrA1	179787541	T	A	PASS	intron_variant	MODIFIER	FBXW11	101094156	transcript	XM_019838940.2	protein_coding	1	c.46-1061T>A
chrA1	179787541	T	A	PASS	intron_variant	MODIFIER	FBXW11	101094156	transcript	XM_023259634.1	protein_coding	1	c.46-1061T>A
chrA1	179787541	T	A	PASS	intron_variant	MODIFIER	FBXW11	101094156	transcript	XM_019838963.2	protein_coding	1	c.45+14367T>A
chrA1	179794973	T	C	PASS	intron_variant	MODIFIER	FBXW11	101094156	transcript	XM_006927920.4	protein_coding	2	c.147+6270T>C
chrA1	179794973	T	C	PASS	intron_variant	MODIFIER	FBXW11	101094156	transcript	XM_003981273.5	protein_coding	1	c.46-35718T>C
chrA1	179794973	T	C	PASS	intron_variant	MODIFIER	FBXW11	101094156	transcript	XM_003981275.5	protein_coding	1	c.46-38830T>C
chrA1	179794973	T	C	PASS	intron_variant	MODIFIER	FBXW11	101094156	transcript	XM_006927921.3	protein_coding	2	c.-13+34912T>C
chrA1	179794973	T	C	PASS	intron_variant	MODIFIER	FBXW11	101094156	transcript	XM_023259633.1	protein_coding	2	c.147+6270T>C
chrA1	179794973	T	C	PASS	intron_variant	MODIFIER	FBXW11	101094156	transcript	XM_019838940.2	protein_coding	2	c.147+6270T>C
chrA1	179794973	T	C	PASS	intron_variant	MODIFIER	FBXW11	101094156	transcript	XM_023259634.1	protein_coding	2	c.147+6270T>C
chrA1	179794973	T	C	PASS	intron_variant	MODIFIER	FBXW11	101094156	transcript	XM_019838963.2	protein_coding	1	c.45+21799T>C
chrA1	179798319	T	C	PASS	intron_variant	MODIFIER	FBXW11	101094156	transcript	XM_006927920.4	protein_coding	2	c.147+9616T>C
chrA1	179798319	T	C	PASS	intron_variant	MODIFIER	FBXW11	101094156	transcript	XM_003981273.5	protein_coding	1	c.46-32372T>C
chrA1	179798319	T	C	PASS	intron_variant	MODIFIER	FBXW11	101094156	transcript	XM_003981275.5	protein_coding	1	c.46-35484T>C
chrA1	179798319	T	C	PASS	intron_variant	MODIFIER	FBXW11	101094156	transcript	XM_006927921.3	protein_coding	2	c.-12-32372T>C
chrA1	179798319	T	C	PASS	intron_variant	MODIFIER	FBXW11	101094156	transcript	XM_023259633.1	protein_coding	2	c.147+9616T>C
chrA1	179798319	T	C	PASS	intron_variant	MODIFIER	FBXW11	101094156	transcript	XM_019838940.2	protein_coding	2	c.147+9616T>C
chrA1	179798319	T	C	PASS	intron_variant	MODIFIER	FBXW11	101094156	transcript	XM_023259634.1	protein_coding	2	c.147+9616T>C
chrA1	179798319	T	C	PASS	intron_variant	MODIFIER	FBXW11	101094156	transcript	XM_019838963.2	protein_coding	1	c.45+25145T>C
chrA1	179799698	C	T	PASS	intron_variant	MODIFIER	FBXW11	101094156	transcript	XM_006927920.4	protein_coding	2	c.147+10995C>T
chrA1	179799698	C	T	PASS	intron_variant	MODIFIER	FBXW11	101094156	transcript	XM_003981273.5	protein_coding	1	c.46-30993C>T
chrA1	179799698	C	T	PASS	intron_variant	MODIFIER	FBXW11	101094156	transcript	XM_003981275.5	protein_coding	1	c.46-34105C>T
chrA1	179799698	C	T	PASS	intron_variant	MODIFIER	FBXW11	101094156	transcript	XM_006927921.3	protein_coding	2	c.-12-30993C>T
chrA1	179799698	C	T	PASS	intron_variant	MODIFIER	FBXW11	101094156	transcript	XM_023259633.1	protein_coding	2	c.147+10995C>T
chrA1	179799698	C	T	PASS	intron_variant	MODIFIER	FBXW11	101094156	transcript	XM_019838940.2	protein_coding	2	c.147+10995C>T
chrA1	179799698	C	T	PASS	intron_variant	MODIFIER	FBXW11	101094156	transcript	XM_023259634.1	protein_coding	2	c.147+10995C>T
chrA1	179799698	C	T	PASS	intron_variant	MODIFIER	FBXW11	101094156	transcript	XM_019838963.2	protein_coding	1	c.45+26524C>T
chrA1	179801292	G	A	PASS	intron_variant	MODIFIER	FBXW11	101094156	transcript	XM_006927920.4	protein_coding	2	c.147+12589G>A
chrA1	179801292	G	A	PASS	intron_variant	MODIFIER	FBXW11	101094156	transcript	XM_003981273.5	protein_coding	1	c.46-29399G>A
chrA1	179801292	G	A	PASS	intron_variant	MODIFIER	FBXW11	101094156	transcript	XM_003981275.5	protein_coding	1	c.46-32511G>A
chrA1	179801292	G	A	PASS	intron_variant	MODIFIER	FBXW11	101094156	transcript	XM_006927921.3	protein_coding	2	c.-12-29399G>A
chrA1	179801292	G	A	PASS	intron_variant	MODIFIER	FBXW11	101094156	transcript	XM_023259633.1	protein_coding	2	c.147+12589G>A
chrA1	179801292	G	A	PASS	intron_variant	MODIFIER	FBXW11	101094156	transcript	XM_019838940.2	protein_coding	2	c.147+12589G>A
chrA1	179801292	G	A	PASS	intron_variant	MODIFIER	FBXW11	101094156	transcript	XM_023259634.1	protein_coding	2	c.147+12589G>A
chrA1	179801292	G	A	PASS	intron_variant	MODIFIER	FBXW11	101094156	transcript	XM_019838963.2	protein_coding	1	c.45+28118G>A
chrA1	179801461	C	T	PASS	intron_variant	MODIFIER	FBXW11	101094156	transcript	XM_006927920.4	protein_coding	2	c.147+12758C>T
chrA1	179801461	C	T	PASS	intron_variant	MODIFIER	FBXW11	101094156	transcript	XM_003981273.5	protein_coding	1	c.46-29230C>T
chrA1	179801461	C	T	PASS	intron_variant	MODIFIER	FBXW11	101094156	transcript	XM_003981275.5	protein_coding	1	c.46-32342C>T
chrA1	179801461	C	T	PASS	intron_variant	MODIFIER	FBXW11	101094156	transcript	XM_006927921.3	protein_coding	2	c.-12-29230C>T
chrA1	179801461	C	T	PASS	intron_variant	MODIFIER	FBXW11	101094156	transcript	XM_023259633.1	protein_coding	2	c.147+12758C>T
chrA1	179801461	C	T	PASS	intron_variant	MODIFIER	FBXW11	101094156	transcript	XM_019838940.2	protein_coding	2	c.147+12758C>T
chrA1	179801461	C	T	PASS	intron_variant	MODIFIER	FBXW11	101094156	transcript	XM_023259634.1	protein_coding	2	c.147+12758C>T
chrA1	179801461	C	T	PASS	intron_variant	MODIFIER	FBXW11	101094156	transcript	XM_019838963.2	protein_coding	1	c.45+28287C>T
chrA1	179802847	T	C	PASS	intron_variant	MODIFIER	FBXW11	101094156	transcript	XM_006927920.4	protein_coding	2	c.147+14144T>C
chrA1	179802847	T	C	PASS	intron_variant	MODIFIER	FBXW11	101094156	transcript	XM_003981273.5	protein_coding	1	c.46-27844T>C
chrA1	179802847	T	C	PASS	intron_variant	MODIFIER	FBXW11	101094156	transcript	XM_003981275.5	protein_coding	1	c.46-30956T>C
chrA1	179802847	T	C	PASS	intron_variant	MODIFIER	FBXW11	101094156	transcript	XM_006927921.3	protein_coding	2	c.-12-27844T>C
chrA1	179802847	T	C	PASS	intron_variant	MODIFIER	FBXW11	101094156	transcript	XM_023259633.1	protein_coding	2	c.147+14144T>C
chrA1	179802847	T	C	PASS	intron_variant	MODIFIER	FBXW11	101094156	transcript	XM_019838940.2	protein_coding	2	c.147+14144T>C
chrA1	179802847	T	C	PASS	intron_variant	MODIFIER	FBXW11	101094156	transcript	XM_023259634.1	protein_coding	2	c.147+14144T>C
chrA1	179802847	T	C	PASS	intron_variant	MODIFIER	FBXW11	101094156	transcript	XM_019838963.2	protein_coding	1	c.46-27844T>C
chrA1	179805555	G	A	PASS	intron_variant	MODIFIER	FBXW11	101094156	transcript	XM_006927920.4	protein_coding	2	c.147+16852G>A
chrA1	179805555	G	A	PASS	intron_variant	MODIFIER	FBXW11	101094156	transcript	XM_003981273.5	protein_coding	1	c.46-25136G>A
chrA1	179805555	G	A	PASS	intron_variant	MODIFIER	FBXW11	101094156	transcript	XM_003981275.5	protein_coding	1	c.46-28248G>A
chrA1	179805555	G	A	PASS	intron_variant	MODIFIER	FBXW11	101094156	transcript	XM_006927921.3	protein_coding	2	c.-12-25136G>A
chrA1	179805555	G	A	PASS	intron_variant	MODIFIER	FBXW11	101094156	transcript	XM_023259633.1	protein_coding	2	c.147+16852G>A
chrA1	179805555	G	A	PASS	intron_variant	MODIFIER	FBXW11	101094156	transcript	XM_019838940.2	protein_coding	2	c.147+16852G>A
chrA1	179805555	G	A	PASS	intron_variant	MODIFIER	FBXW11	101094156	transcript	XM_023259634.1	protein_coding	2	c.147+16852G>A
chrA1	179805555	G	A	PASS	intron_variant	MODIFIER	FBXW11	101094156	transcript	XM_019838963.2	protein_coding	1	c.46-25136G>A
chrA1	179806358	A	AG	PASS	intron_variant	MODIFIER	FBXW11	101094156	transcript	XM_006927920.4	protein_coding	2	c.147+17655_147+17656insG
chrA1	179806358	A	AG	PASS	intron_variant	MODIFIER	FBXW11	101094156	transcript	XM_003981273.5	protein_coding	1	c.46-24333_46-24332insG
chrA1	179806358	A	AG	PASS	intron_variant	MODIFIER	FBXW11	101094156	transcript	XM_003981275.5	protein_coding	1	c.46-27445_46-27444insG
chrA1	179806358	A	AG	PASS	intron_variant	MODIFIER	FBXW11	101094156	transcript	XM_006927921.3	protein_coding	2	c.-12-24333_-12-24332insG
chrA1	179806358	A	AG	PASS	intron_variant	MODIFIER	FBXW11	101094156	transcript	XM_023259633.1	protein_coding	2	c.147+17655_147+17656insG
chrA1	179806358	A	AG	PASS	intron_variant	MODIFIER	FBXW11	101094156	transcript	XM_019838940.2	protein_coding	2	c.147+17655_147+17656insG
chrA1	179806358	A	AG	PASS	intron_variant	MODIFIER	FBXW11	101094156	transcript	XM_023259634.1	protein_coding	2	c.147+17655_147+17656insG
chrA1	179806358	A	AG	PASS	intron_variant	MODIFIER	FBXW11	101094156	transcript	XM_019838963.2	protein_coding	1	c.46-24333_46-24332insG
chrA1	179808523	C	A	PASS	intron_variant	MODIFIER	FBXW11	101094156	transcript	XM_006927920.4	protein_coding	2	c.147+19820C>A
chrA1	179808523	C	A	PASS	intron_variant	MODIFIER	FBXW11	101094156	transcript	XM_003981273.5	protein_coding	1	c.46-22168C>A
chrA1	179808523	C	A	PASS	intron_variant	MODIFIER	FBXW11	101094156	transcript	XM_003981275.5	protein_coding	1	c.46-25280C>A
chrA1	179808523	C	A	PASS	intron_variant	MODIFIER	FBXW11	101094156	transcript	XM_006927921.3	protein_coding	2	c.-12-22168C>A
chrA1	179808523	C	A	PASS	intron_variant	MODIFIER	FBXW11	101094156	transcript	XM_023259633.1	protein_coding	2	c.147+19820C>A
chrA1	179808523	C	A	PASS	intron_variant	MODIFIER	FBXW11	101094156	transcript	XM_019838940.2	protein_coding	2	c.147+19820C>A
chrA1	179808523	C	A	PASS	intron_variant	MODIFIER	FBXW11	101094156	transcript	XM_023259634.1	protein_coding	2	c.147+19820C>A
chrA1	179808523	C	A	PASS	intron_variant	MODIFIER	FBXW11	101094156	transcript	XM_019838963.2	protein_coding	1	c.46-22168C>A
chrA1	179816090	T	G	PASS	intron_variant	MODIFIER	FBXW11	101094156	transcript	XM_006927920.4	protein_coding	2	c.148-14601T>G
chrA1	179816090	T	G	PASS	intron_variant	MODIFIER	FBXW11	101094156	transcript	XM_003981273.5	protein_coding	1	c.46-14601T>G
chrA1	179816090	T	G	PASS	intron_variant	MODIFIER	FBXW11	101094156	transcript	XM_003981275.5	protein_coding	1	c.46-17713T>G
chrA1	179816090	T	G	PASS	intron_variant	MODIFIER	FBXW11	101094156	transcript	XM_006927921.3	protein_coding	2	c.-12-14601T>G
chrA1	179816090	T	G	PASS	intron_variant	MODIFIER	FBXW11	101094156	transcript	XM_023259633.1	protein_coding	2	c.148-14601T>G
chrA1	179816090	T	G	PASS	intron_variant	MODIFIER	FBXW11	101094156	transcript	XM_019838940.2	protein_coding	2	c.148-14601T>G
chrA1	179816090	T	G	PASS	intron_variant	MODIFIER	FBXW11	101094156	transcript	XM_023259634.1	protein_coding	2	c.148-17713T>G
chrA1	179816090	T	G	PASS	intron_variant	MODIFIER	FBXW11	101094156	transcript	XM_019838963.2	protein_coding	1	c.46-14601T>G
chrA1	179816770	G	GCGCGCGCA	PASS	intron_variant	MODIFIER	FBXW11	101094156	transcript	XM_006927920.4	protein_coding	2	c.148-13921_148-13920insCGCGCGCA
chrA1	179816770	G	GCGCGCGCA	PASS	intron_variant	MODIFIER	FBXW11	101094156	transcript	XM_003981273.5	protein_coding	1	c.46-13921_46-13920insCGCGCGCA
chrA1	179816770	G	GCGCGCGCA	PASS	intron_variant	MODIFIER	FBXW11	101094156	transcript	XM_003981275.5	protein_coding	1	c.46-17033_46-17032insCGCGCGCA
chrA1	179816770	G	GCGCGCGCA	PASS	intron_variant	MODIFIER	FBXW11	101094156	transcript	XM_006927921.3	protein_coding	2	c.-12-13921_-12-13920insCGCGCGCA
chrA1	179816770	G	GCGCGCGCA	PASS	intron_variant	MODIFIER	FBXW11	101094156	transcript	XM_023259633.1	protein_coding	2	c.148-13921_148-13920insCGCGCGCA
chrA1	179816770	G	GCGCGCGCA	PASS	intron_variant	MODIFIER	FBXW11	101094156	transcript	XM_019838940.2	protein_coding	2	c.148-13921_148-13920insCGCGCGCA
chrA1	179816770	G	GCGCGCGCA	PASS	intron_variant	MODIFIER	FBXW11	101094156	transcript	XM_023259634.1	protein_coding	2	c.148-17033_148-17032insCGCGCGCA
chrA1	179816770	G	GCGCGCGCA	PASS	intron_variant	MODIFIER	FBXW11	101094156	transcript	XM_019838963.2	protein_coding	1	c.46-13921_46-13920insCGCGCGCA
chrA1	179833538	G	C	PASS	intron_variant	MODIFIER	FBXW11	101094156	transcript	XM_006927920.4	protein_coding	3	c.211-265G>C
chrA1	179833538	G	C	PASS	intron_variant	MODIFIER	FBXW11	101094156	transcript	XM_003981273.5	protein_coding	2	c.109-265G>C
chrA1	179833538	G	C	PASS	intron_variant	MODIFIER	FBXW11	101094156	transcript	XM_003981275.5	protein_coding	1	c.46-265G>C
chrA1	179833538	G	C	PASS	intron_variant	MODIFIER	FBXW11	101094156	transcript	XM_006927921.3	protein_coding	3	c.52-265G>C
chrA1	179833538	G	C	PASS	intron_variant	MODIFIER	FBXW11	101094156	transcript	XM_023259633.1	protein_coding	3	c.211-265G>C
chrA1	179833538	G	C	PASS	intron_variant	MODIFIER	FBXW11	101094156	transcript	XM_019838940.2	protein_coding	3	c.211-265G>C
chrA1	179833538	G	C	PASS	intron_variant	MODIFIER	FBXW11	101094156	transcript	XM_023259634.1	protein_coding	2	c.148-265G>C
chrA1	179833538	G	C	PASS	intron_variant	MODIFIER	FBXW11	101094156	transcript	XM_019838963.2	protein_coding	2	c.109-265G>C
chrA1	179833538	G	C	PASS	intron_variant	MODIFIER	FBXW11	101094156	transcript	XM_019838966.1	protein_coding	2	c.67-265G>C
chrA1	179849578	C	T	PASS	intron_variant	MODIFIER	FBXW11	101094156	transcript	XM_006927920.4	protein_coding	6	c.715-2934C>T
chrA1	179849578	C	T	PASS	intron_variant	MODIFIER	FBXW11	101094156	transcript	XM_003981273.5	protein_coding	5	c.613-2934C>T
chrA1	179849578	C	T	PASS	intron_variant	MODIFIER	FBXW11	101094156	transcript	XM_003981275.5	protein_coding	4	c.550-2934C>T
chrA1	179849578	C	T	PASS	intron_variant	MODIFIER	FBXW11	101094156	transcript	XM_006927921.3	protein_coding	6	c.556-2934C>T
chrA1	179849578	C	T	PASS	intron_variant	MODIFIER	FBXW11	101094156	transcript	XM_023259633.1	protein_coding	6	c.715-2934C>T
chrA1	179849578	C	T	PASS	intron_variant	MODIFIER	FBXW11	101094156	transcript	XM_019838940.2	protein_coding	6	c.715-2934C>T
chrA1	179849578	C	T	PASS	intron_variant	MODIFIER	FBXW11	101094156	transcript	XM_023259634.1	protein_coding	5	c.652-2934C>T
chrA1	179849578	C	T	PASS	intron_variant	MODIFIER	FBXW11	101094156	transcript	XM_019838963.2	protein_coding	5	c.613-2934C>T
chrA1	179849578	C	T	PASS	intron_variant	MODIFIER	FBXW11	101094156	transcript	XM_019838966.1	protein_coding	5	c.571-2934C>T
chrA1	179850978	C	T	PASS	intron_variant	MODIFIER	FBXW11	101094156	transcript	XM_006927920.4	protein_coding	6	c.715-1534C>T
chrA1	179850978	C	T	PASS	intron_variant	MODIFIER	FBXW11	101094156	transcript	XM_003981273.5	protein_coding	5	c.613-1534C>T
chrA1	179850978	C	T	PASS	intron_variant	MODIFIER	FBXW11	101094156	transcript	XM_003981275.5	protein_coding	4	c.550-1534C>T
chrA1	179850978	C	T	PASS	intron_variant	MODIFIER	FBXW11	101094156	transcript	XM_006927921.3	protein_coding	6	c.556-1534C>T
chrA1	179850978	C	T	PASS	intron_variant	MODIFIER	FBXW11	101094156	transcript	XM_023259633.1	protein_coding	6	c.715-1534C>T
chrA1	179850978	C	T	PASS	intron_variant	MODIFIER	FBXW11	101094156	transcript	XM_019838940.2	protein_coding	6	c.715-1534C>T
chrA1	179850978	C	T	PASS	intron_variant	MODIFIER	FBXW11	101094156	transcript	XM_023259634.1	protein_coding	5	c.652-1534C>T
chrA1	179850978	C	T	PASS	intron_variant	MODIFIER	FBXW11	101094156	transcript	XM_019838963.2	protein_coding	5	c.613-1534C>T
chrA1	179850978	C	T	PASS	intron_variant	MODIFIER	FBXW11	101094156	transcript	XM_019838966.1	protein_coding	5	c.571-1534C>T
chrA1	179861640	A	G	PASS	intron_variant	MODIFIER	FBXW11	101094156	transcript	XM_006927920.4	protein_coding	10	c.1340+232A>G
chrA1	179861640	A	G	PASS	intron_variant	MODIFIER	FBXW11	101094156	transcript	XM_003981273.5	protein_coding	9	c.1238+232A>G
chrA1	179861640	A	G	PASS	intron_variant	MODIFIER	FBXW11	101094156	transcript	XM_003981275.5	protein_coding	8	c.1175+232A>G
chrA1	179861640	A	G	PASS	intron_variant	MODIFIER	FBXW11	101094156	transcript	XM_006927921.3	protein_coding	10	c.1181+232A>G
chrA1	179861640	A	G	PASS	intron_variant	MODIFIER	FBXW11	101094156	transcript	XM_023259633.1	protein_coding	10	c.1340+232A>G
chrA1	179861640	A	G	PASS	intron_variant	MODIFIER	FBXW11	101094156	transcript	XM_019838940.2	protein_coding	10	c.1340+232A>G
chrA1	179861640	A	G	PASS	intron_variant	MODIFIER	FBXW11	101094156	transcript	XM_023259634.1	protein_coding	9	c.1277+232A>G
chrA1	179861640	A	G	PASS	intron_variant	MODIFIER	FBXW11	101094156	transcript	XM_019838963.2	protein_coding	9	c.1238+232A>G
chrA1	179861640	A	G	PASS	intron_variant	MODIFIER	FBXW11	101094156	transcript	XM_019838966.1	protein_coding	9	c.1196+232A>G
chrA1	179879291	C	G	PASS	downstream_gene_variant	MODIFIER	FBXW11	101094156	transcript	XM_006927920.4	protein_coding	-1	c.*13232C>G
chrA1	179879291	C	G	PASS	downstream_gene_variant	MODIFIER	FBXW11	101094156	transcript	XM_003981273.5	protein_coding	-1	c.*13232C>G
chrA1	179879291	C	G	PASS	downstream_gene_variant	MODIFIER	FBXW11	101094156	transcript	XM_003981275.5	protein_coding	-1	c.*13232C>G
chrA1	179879291	C	G	PASS	downstream_gene_variant	MODIFIER	FBXW11	101094156	transcript	XM_006927921.3	protein_coding	-1	c.*13232C>G
chrA1	179879291	C	G	PASS	downstream_gene_variant	MODIFIER	FBXW11	101094156	transcript	XM_019838940.2	protein_coding	-1	c.*13232C>G
chrA1	179879291	C	G	PASS	downstream_gene_variant	MODIFIER	FBXW11	101094156	transcript	XM_023259634.1	protein_coding	-1	c.*13232C>G
chrA1	179879291	C	G	PASS	downstream_gene_variant	MODIFIER	FBXW11	101094156	transcript	XM_019838963.2	protein_coding	-1	c.*13232C>G
chrA1	179879291	C	G	PASS	downstream_gene_variant	MODIFIER	FBXW11	101094156	transcript	XM_019838966.1	protein_coding	-1	c.*13232C>G
chrA1	179879291	C	G	PASS	intergenic_region	MODIFIER	FBXW11-SMIM23	101094156-102900318	intergenic_region	101094156-102900318		-1	n.179879291C>G
chrA1	179879812	GAGAGAGAGAGAGAGAGA	G	PASS	downstream_gene_variant	MODIFIER	FBXW11	101094156	transcript	XM_006927920.4	protein_coding	-1	c.*13754_*13770delAGAGAGAGAGAGAGAGA
chrA1	179879812	GAGAGAGAGAGAGAGAGA	G	PASS	downstream_gene_variant	MODIFIER	FBXW11	101094156	transcript	XM_003981273.5	protein_coding	-1	c.*13754_*13770delAGAGAGAGAGAGAGAGA
chrA1	179879812	GAGAGAGAGAGAGAGAGA	G	PASS	downstream_gene_variant	MODIFIER	FBXW11	101094156	transcript	XM_003981275.5	protein_coding	-1	c.*13754_*13770delAGAGAGAGAGAGAGAGA
chrA1	179879812	GAGAGAGAGAGAGAGAGA	G	PASS	downstream_gene_variant	MODIFIER	FBXW11	101094156	transcript	XM_006927921.3	protein_coding	-1	c.*13754_*13770delAGAGAGAGAGAGAGAGA
chrA1	179879812	GAGAGAGAGAGAGAGAGA	G	PASS	downstream_gene_variant	MODIFIER	FBXW11	101094156	transcript	XM_019838940.2	protein_coding	-1	c.*13754_*13770delAGAGAGAGAGAGAGAGA
chrA1	179879812	GAGAGAGAGAGAGAGAGA	G	PASS	downstream_gene_variant	MODIFIER	FBXW11	101094156	transcript	XM_023259634.1	protein_coding	-1	c.*13754_*13770delAGAGAGAGAGAGAGAGA
chrA1	179879812	GAGAGAGAGAGAGAGAGA	G	PASS	downstream_gene_variant	MODIFIER	FBXW11	101094156	transcript	XM_019838963.2	protein_coding	-1	c.*13754_*13770delAGAGAGAGAGAGAGAGA
chrA1	179879812	GAGAGAGAGAGAGAGAGA	G	PASS	downstream_gene_variant	MODIFIER	FBXW11	101094156	transcript	XM_019838966.1	protein_coding	-1	c.*13754_*13770delAGAGAGAGAGAGAGAGA
chrA1	179879812	GAGAGAGAGAGAGAGAGA	G	PASS	intergenic_region	MODIFIER	FBXW11-SMIM23	101094156-102900318	intergenic_region	101094156-102900318		-1	n.179879813_179879829delAGAGAGAGAGAGAGAGA
chrA1	179880936	G	A	PASS	intergenic_region	MODIFIER	FBXW11-SMIM23	101094156-102900318	intergenic_region	101094156-102900318		-1	n.179880936G>A
chrA1	179881456	C	T	PASS	intergenic_region	MODIFIER	FBXW11-SMIM23	101094156-102900318	intergenic_region	101094156-102900318		-1	n.179881456C>T
chrA1	179881536	TAAAC	T	PASS	intergenic_region	MODIFIER	FBXW11-SMIM23	101094156-102900318	intergenic_region	101094156-102900318		-1	n.179881537_179881540delAAAC
chrA1	179882870	C	A	PASS	intergenic_region	MODIFIER	FBXW11-SMIM23	101094156-102900318	intergenic_region	101094156-102900318		-1	n.179882870C>A
chrA1	179885932	A	ACTGT	PASS	intergenic_region	MODIFIER	FBXW11-SMIM23	101094156-102900318	intergenic_region	101094156-102900318		-1	n.179885932_179885933insCTGT
chrA1	179885946	G	A	PASS	intergenic_region	MODIFIER	FBXW11-SMIM23	101094156-102900318	intergenic_region	101094156-102900318		-1	n.179885946G>A
chrA1	179888786	G	A	PASS	intergenic_region	MODIFIER	FBXW11-SMIM23	101094156-102900318	intergenic_region	101094156-102900318		-1	n.179888786G>A
chrA1	179889263	G	A	PASS	intergenic_region	MODIFIER	FBXW11-SMIM23	101094156-102900318	intergenic_region	101094156-102900318		-1	n.179889263G>A
chrA1	179889264	G	A	PASS	intergenic_region	MODIFIER	FBXW11-SMIM23	101094156-102900318	intergenic_region	101094156-102900318		-1	n.179889264G>A
chrA1	179892416	C	T	PASS	intergenic_region	MODIFIER	FBXW11-SMIM23	101094156-102900318	intergenic_region	101094156-102900318		-1	n.179892416C>T
chrA1	179893592	G	A	PASS	intergenic_region	MODIFIER	FBXW11-SMIM23	101094156-102900318	intergenic_region	101094156-102900318		-1	n.179893592G>A
chrA1	179896780	G	A	PASS	intergenic_region	MODIFIER	FBXW11-SMIM23	101094156-102900318	intergenic_region	101094156-102900318		-1	n.179896780G>A
chrA1	179897905	C	T	PASS	intergenic_region	MODIFIER	FBXW11-SMIM23	101094156-102900318	intergenic_region	101094156-102900318		-1	n.179897905C>T
chrA1	179899016	T	C	PASS	intergenic_region	MODIFIER	FBXW11-SMIM23	101094156-102900318	intergenic_region	101094156-102900318		-1	n.179899016T>C
chrA1	179899068	G	T	PASS	intergenic_region	MODIFIER	FBXW11-SMIM23	101094156-102900318	intergenic_region	101094156-102900318		-1	n.179899068G>T
chrA1	179900125	AAAAC	A	PASS	intergenic_region	MODIFIER	FBXW11-SMIM23	101094156-102900318	intergenic_region	101094156-102900318		-1	n.179900126_179900129delAAAC
chrA1	179900286	A	G	PASS	intergenic_region	MODIFIER	FBXW11-SMIM23	101094156-102900318	intergenic_region	101094156-102900318		-1	n.179900286A>G
chrA1	179902560	G	GTCC	PASS	intergenic_region	MODIFIER	FBXW11-SMIM23	101094156-102900318	intergenic_region	101094156-102900318		-1	n.179902560_179902561insTCC
chrA1	179903529	T	C	PASS	intergenic_region	MODIFIER	FBXW11-SMIM23	101094156-102900318	intergenic_region	101094156-102900318		-1	n.179903529T>C
chrA1	179905592	T	TTTC	PASS	intergenic_region	MODIFIER	FBXW11-SMIM23	101094156-102900318	intergenic_region	101094156-102900318		-1	n.179905592_179905593insTTC
chrA1	179905974	G	A	PASS	intergenic_region	MODIFIER	FBXW11-SMIM23	101094156-102900318	intergenic_region	101094156-102900318		-1	n.179905974G>A
chrA1	179907498	G	A	PASS	intergenic_region	MODIFIER	FBXW11-SMIM23	101094156-102900318	intergenic_region	101094156-102900318		-1	n.179907498G>A
chrA1	179908801	G	A	PASS	intergenic_region	MODIFIER	FBXW11-SMIM23	101094156-102900318	intergenic_region	101094156-102900318		-1	n.179908801G>A
chrA1	179909155	C	A	PASS	intergenic_region	MODIFIER	FBXW11-SMIM23	101094156-102900318	intergenic_region	101094156-102900318		-1	n.179909155C>A
chrA1	179909791	C	T	PASS	intergenic_region	MODIFIER	FBXW11-SMIM23	101094156-102900318	intergenic_region	101094156-102900318		-1	n.179909791C>T
chrA1	179909990	C	T	PASS	intergenic_region	MODIFIER	FBXW11-SMIM23	101094156-102900318	intergenic_region	101094156-102900318		-1	n.179909990C>T
chrA1	179916819	G	A	PASS	intergenic_region	MODIFIER	FBXW11-SMIM23	101094156-102900318	intergenic_region	101094156-102900318		-1	n.179916819G>A
chrA1	179917952	G	A	PASS	intergenic_region	MODIFIER	FBXW11-SMIM23	101094156-102900318	intergenic_region	101094156-102900318		-1	n.179917952G>A
chrA1	179918437	A	G	PASS	intergenic_region	MODIFIER	FBXW11-SMIM23	101094156-102900318	intergenic_region	101094156-102900318		-1	n.179918437A>G
chrA1	179918596	G	A	PASS	intergenic_region	MODIFIER	FBXW11-SMIM23	101094156-102900318	intergenic_region	101094156-102900318		-1	n.179918596G>A
chrA1	179919342	C	T	PASS	intergenic_region	MODIFIER	FBXW11-SMIM23	101094156-102900318	intergenic_region	101094156-102900318		-1	n.179919342C>T
chrA1	179964949	C	A	PASS	intergenic_region	MODIFIER	SMIM23-LOC111557981	102900318-111557981	intergenic_region	102900318-111557981		-1	n.179964949C>A
chrA1	180005904	C	T	PASS	intergenic_region	MODIFIER	SMIM23-LOC111557981	102900318-111557981	intergenic_region	102900318-111557981		-1	n.180005904C>T
chrA1	180005906	C	T	PASS	intergenic_region	MODIFIER	SMIM23-LOC111557981	102900318-111557981	intergenic_region	102900318-111557981		-1	n.180005906C>T
chrA1	180005962	C	CCTAACTTATCTTTCAAAAAGCAGTTTCCTGTTTTGATAAAGTCCAATTTATATATTGATTCTTCTATAATTGTGCCTTTTGTATTCTGGATACAAGCCCTCTGT	PASS	intergenic_region	MODIFIER	SMIM23-LOC111557981	102900318-111557981	intergenic_region	102900318-111557981		-1	n.180005962_180005963insCTAACTTATCTTTCAAAAAGCAGTTTCCTGTTTTGATAAAGTCCAATTTATATATTGATTCTTCTATAATTGTGCCTTTTGTATTCTGGATACAAGCCCTCTGT
chrA1	180107139	A	G	PASS	intergenic_region	MODIFIER	SMIM23-LOC111557981	102900318-111557981	intergenic_region	102900318-111557981		-1	n.180107139A>G
chrA1	180389473	T	C	PASS	intron_variant	MODIFIER	RANBP17	101099021	transcript	XM_023259662.1	protein_coding	26	c.3003+5211A>G
chrA1	180389473	T	C	PASS	intron_variant	MODIFIER	RANBP17	101099021	transcript	XM_023259663.1	protein_coding	25	c.2943+5211A>G
chrA1	180389473	T	C	PASS	intron_variant	MODIFIER	RANBP17	101099021	transcript	XM_023259664.1	protein_coding	25	c.2883+5211A>G
chrA1	180431399	T	C	PASS	intron_variant	MODIFIER	RANBP17	101099021	transcript	XM_023259662.1	protein_coding	21	c.2291+1647A>G
chrA1	180431399	T	C	PASS	intron_variant	MODIFIER	RANBP17	101099021	transcript	XM_023259663.1	protein_coding	20	c.2231+1647A>G
chrA1	180431399	T	C	PASS	intron_variant	MODIFIER	RANBP17	101099021	transcript	XM_023259664.1	protein_coding	20	c.2171+1647A>G
chrA1	180431399	T	C	PASS	intron_variant	MODIFIER	RANBP17	101099021	transcript	XM_023259665.1	protein_coding	21	c.2291+1647A>G
chrA1	180617194	C	T	PASS	intron_variant	MODIFIER	RANBP17	101099021	transcript	XM_023259662.1	protein_coding	14	c.1710+6815G>A
chrA1	180617194	C	T	PASS	intron_variant	MODIFIER	RANBP17	101099021	transcript	XM_023259663.1	protein_coding	14	c.1710+6815G>A
chrA1	180617194	C	T	PASS	intron_variant	MODIFIER	RANBP17	101099021	transcript	XM_023259664.1	protein_coding	13	c.1590+6815G>A
chrA1	180617194	C	T	PASS	intron_variant	MODIFIER	RANBP17	101099021	transcript	XM_023259665.1	protein_coding	14	c.1710+6815G>A
chrA1	180877184	C	T	PASS	intron_variant	MODIFIER	KCNIP1	101095884	transcript	XM_019839082.2	protein_coding	1	c.62-37523G>A
chrA1	180877184	C	T	PASS	intron_variant	MODIFIER	KCNIP1	101095884	transcript	XM_019839086.2	protein_coding	1	c.-23-42481G>A
chrA1	180877184	C	T	PASS	intron_variant	MODIFIER	KCNIP1	101095884	transcript	XM_011285533.2	protein_coding	1	c.62-42481G>A
chrA1	180877184	C	T	PASS	intron_variant	MODIFIER	KCNIP1	101095884	transcript	XM_011285529.3	protein_coding	1	c.89-42481G>A
chrA1	180890939	T	C	PASS	intron_variant	MODIFIER	KCNIP1	101095884	transcript	XM_019839082.2	protein_coding	1	c.62-51278A>G
chrA1	180890939	T	C	PASS	intron_variant	MODIFIER	KCNIP1	101095884	transcript	XM_019839086.2	protein_coding	1	c.-24+30909A>G
chrA1	180890939	T	C	PASS	intron_variant	MODIFIER	KCNIP1	101095884	transcript	XM_011285533.2	protein_coding	1	c.62-56236A>G
chrA1	180890939	T	C	PASS	intron_variant	MODIFIER	KCNIP1	101095884	transcript	XM_011285529.3	protein_coding	1	c.89-56236A>G
chrA1	181022760	TA	T	PASS	intron_variant	MODIFIER	KCNIP1	101095884	transcript	XM_019839082.2	protein_coding	1	c.61+9900delT
chrA1	181022760	TA	T	PASS	intron_variant	MODIFIER	KCNIP1	101095884	transcript	XM_011285533.2	protein_coding	1	c.61+9900delT
chrA1	181022760	TA	T	PASS	intron_variant	MODIFIER	KCNIP1	101095884	transcript	XM_011285529.3	protein_coding	1	c.88+140659delT
chrA1	181086343	CCTTCCTTCTTCCCTCCCTCCCTCCCTCCTTTCCTTCCTTCCTTCCCTTCCTTCCTTCCTTCCTTCCTTCCTTCCTTT	C	PASS	intron_variant	MODIFIER	KCNIP1	101095884	transcript	XM_011285529.3	protein_coding	1	c.88+77000_88+77076delAAAGGAAGGAAGGAAGGAAGGAAGGAAGGAAGGGAAGGAAGGAAGGAAAGGAGGGAGGGAGGGAGGGAAGAAGGAAG
chrA1	181167389	C	T	PASS	upstream_gene_variant	MODIFIER	KCNIP1	101095884	transcript	XM_011285529.3	protein_coding	-1	c.-3882G>A
chrA1	181167389	C	T	PASS	intergenic_region	MODIFIER	KCNIP1-LCP2	101095884-101096877	intergenic_region	101095884-101096877		-1	n.181167389C>T
chrA1	181227331	A	AGCT	PASS	intron_variant	MODIFIER	LCP2	101096877	transcript	XM_023259696.1	protein_coding	3	c.189-3945_189-3944insGCT
chrA1	181227331	A	AGCT	PASS	intron_variant	MODIFIER	LCP2	101096877	transcript	XM_023259688.1	protein_coding	2	c.-35-3945_-35-3944insGCT
chrA1	181227340	T	A	PASS	intron_variant	MODIFIER	LCP2	101096877	transcript	XM_023259696.1	protein_coding	3	c.189-3936T>A
chrA1	181227340	T	A	PASS	intron_variant	MODIFIER	LCP2	101096877	transcript	XM_023259688.1	protein_coding	2	c.-35-3936T>A
chrA1	181227344	C	T	PASS	intron_variant	MODIFIER	LCP2	101096877	transcript	XM_023259696.1	protein_coding	3	c.189-3932C>T
chrA1	181227344	C	T	PASS	intron_variant	MODIFIER	LCP2	101096877	transcript	XM_023259688.1	protein_coding	2	c.-35-3932C>T
chrA1	181312966	G	A	PASS	downstream_gene_variant	MODIFIER	LOC109503040	109503040	transcript	XR_002161943.2	pseudogene	-1	n.*2264G>A
chrA1	181312966	G	A	PASS	intergenic_region	MODIFIER	LOC109503040-FOXI1	109503040-101097130	intergenic_region	109503040-101097130		-1	n.181312966G>A
chrA1	181438474	G	A	PASS	intron_variant	MODIFIER	DOCK2	101097544	transcript	XM_003981290.3	protein_coding	33	c.3382-186C>T
chrA1	181474678	G	A	PASS	intron_variant	MODIFIER	DOCK2	101097544	transcript	XM_003981290.3	protein_coding	29	c.2993+5203C>T
chrA1	181574728	G	C	PASS	intron_variant	MODIFIER	DOCK2	101097544	transcript	XM_003981290.3	protein_coding	27	c.2799+48514C>G
chrA1	181574728	G	C	PASS	intron_variant	MODIFIER	FAM196B	101097789	transcript	XM_003981291.4	protein_coding	1	c.-881-9687G>C
chrA1	181574728	G	C	PASS	intron_variant	MODIFIER	FAM196B	101097789	transcript	XM_019839132.1	protein_coding	1	c.-881-9687G>C
chrA1	181574728	G	C	PASS	intron_variant	MODIFIER	FAM196B	101097789	transcript	XM_019839135.2	protein_coding	1	c.-881-9687G>C
chrA1	181574728	G	C	PASS	intron_variant	MODIFIER	FAM196B	101097789	transcript	XM_019839124.1	protein_coding	2	c.-881-9687G>C
chrA1	181574728	G	C	PASS	intron_variant	MODIFIER	FAM196B	101097789	transcript	XM_023259736.1	protein_coding	1	c.-881-9687G>C
chrA1	181574783	T	C	PASS	intron_variant	MODIFIER	DOCK2	101097544	transcript	XM_003981290.3	protein_coding	27	c.2799+48459A>G
chrA1	181574783	T	C	PASS	intron_variant	MODIFIER	FAM196B	101097789	transcript	XM_003981291.4	protein_coding	1	c.-881-9632T>C
chrA1	181574783	T	C	PASS	intron_variant	MODIFIER	FAM196B	101097789	transcript	XM_019839132.1	protein_coding	1	c.-881-9632T>C
chrA1	181574783	T	C	PASS	intron_variant	MODIFIER	FAM196B	101097789	transcript	XM_019839135.2	protein_coding	1	c.-881-9632T>C
chrA1	181574783	T	C	PASS	intron_variant	MODIFIER	FAM196B	101097789	transcript	XM_019839124.1	protein_coding	2	c.-881-9632T>C
chrA1	181574783	T	C	PASS	intron_variant	MODIFIER	FAM196B	101097789	transcript	XM_023259736.1	protein_coding	1	c.-881-9632T>C
chrA1	181581716	T	G	PASS	intron_variant	MODIFIER	DOCK2	101097544	transcript	XM_003981290.3	protein_coding	27	c.2799+41526A>C
chrA1	181581716	T	G	PASS	intron_variant	MODIFIER	FAM196B	101097789	transcript	XM_003981291.4	protein_coding	1	c.-881-2699T>G
chrA1	181581716	T	G	PASS	intron_variant	MODIFIER	FAM196B	101097789	transcript	XM_019839132.1	protein_coding	1	c.-881-2699T>G
chrA1	181581716	T	G	PASS	intron_variant	MODIFIER	FAM196B	101097789	transcript	XM_019839135.2	protein_coding	1	c.-881-2699T>G
chrA1	181581716	T	G	PASS	intron_variant	MODIFIER	FAM196B	101097789	transcript	XM_019839124.1	protein_coding	2	c.-881-2699T>G
chrA1	181581716	T	G	PASS	intron_variant	MODIFIER	FAM196B	101097789	transcript	XM_023259736.1	protein_coding	1	c.-881-2699T>G
chrA1	181588289	T	C	PASS	intron_variant	MODIFIER	DOCK2	101097544	transcript	XM_003981290.3	protein_coding	27	c.2799+34953A>G
chrA1	181588289	T	C	PASS	intron_variant	MODIFIER	FAM196B	101097789	transcript	XM_003981291.4	protein_coding	3	c.1421+450T>C
chrA1	181588289	T	C	PASS	intron_variant	MODIFIER	FAM196B	101097789	transcript	XM_019839132.1	protein_coding	3	c.1421+450T>C
chrA1	181588289	T	C	PASS	intron_variant	MODIFIER	FAM196B	101097789	transcript	XM_019839135.2	protein_coding	3	c.1421+450T>C
chrA1	181588289	T	C	PASS	intron_variant	MODIFIER	FAM196B	101097789	transcript	XM_019839124.1	protein_coding	4	c.1421+450T>C
chrA1	181588289	T	C	PASS	intron_variant	MODIFIER	FAM196B	101097789	transcript	XM_023259736.1	protein_coding	3	c.1421+450T>C
chrA1	181588963	T	C	PASS	intron_variant	MODIFIER	DOCK2	101097544	transcript	XM_003981290.3	protein_coding	27	c.2799+34279A>G
chrA1	181588963	T	C	PASS	intron_variant	MODIFIER	FAM196B	101097789	transcript	XM_003981291.4	protein_coding	3	c.1421+1124T>C
chrA1	181588963	T	C	PASS	intron_variant	MODIFIER	FAM196B	101097789	transcript	XM_019839132.1	protein_coding	3	c.1421+1124T>C
chrA1	181588963	T	C	PASS	intron_variant	MODIFIER	FAM196B	101097789	transcript	XM_019839135.2	protein_coding	3	c.1421+1124T>C
chrA1	181588963	T	C	PASS	intron_variant	MODIFIER	FAM196B	101097789	transcript	XM_019839124.1	protein_coding	4	c.1421+1124T>C
chrA1	181588963	T	C	PASS	intron_variant	MODIFIER	FAM196B	101097789	transcript	XM_023259736.1	protein_coding	3	c.1421+1124T>C
chrA1	181625531	A	G	PASS	intron_variant	MODIFIER	DOCK2	101097544	transcript	XM_003981290.3	protein_coding	26	c.2704-2194T>C
chrA1	181627401	T	G	PASS	intron_variant	MODIFIER	DOCK2	101097544	transcript	XM_003981290.3	protein_coding	26	c.2704-4064A>C
chrA1	181627751	C	G	PASS	intron_variant	MODIFIER	DOCK2	101097544	transcript	XM_003981290.3	protein_coding	26	c.2704-4414G>C
chrA1	181627961	T	TTTTTG	PASS	intron_variant	MODIFIER	DOCK2	101097544	transcript	XM_003981290.3	protein_coding	26	c.2704-4625_2704-4624insCAAAA
chrA1	181629564	G	A	PASS	intron_variant	MODIFIER	DOCK2	101097544	transcript	XM_003981290.3	protein_coding	26	c.2704-6227C>T
chrA1	181629606	G	A	PASS	intron_variant	MODIFIER	DOCK2	101097544	transcript	XM_003981290.3	protein_coding	26	c.2704-6269C>T
chrA1	181629698	T	C	PASS	intron_variant	MODIFIER	DOCK2	101097544	transcript	XM_003981290.3	protein_coding	26	c.2704-6361A>G
chrA1	181629938	C	CA	PASS	intron_variant	MODIFIER	DOCK2	101097544	transcript	XM_003981290.3	protein_coding	26	c.2704-6602_2704-6601insT
chrA1	181629966	C	T	PASS	intron_variant	MODIFIER	DOCK2	101097544	transcript	XM_003981290.3	protein_coding	26	c.2704-6629G>A
chrA1	181630310	T	C	PASS	intron_variant	MODIFIER	DOCK2	101097544	transcript	XM_003981290.3	protein_coding	26	c.2704-6973A>G
chrA1	181630458	C	T	PASS	intron_variant	MODIFIER	DOCK2	101097544	transcript	XM_003981290.3	protein_coding	26	c.2704-7121G>A
chrA1	181630468	A	G	PASS	intron_variant	MODIFIER	DOCK2	101097544	transcript	XM_003981290.3	protein_coding	26	c.2704-7131T>C
chrA1	181630600	G	A	PASS	intron_variant	MODIFIER	DOCK2	101097544	transcript	XM_003981290.3	protein_coding	26	c.2704-7263C>T
chrA1	181630704	C	T	PASS	intron_variant	MODIFIER	DOCK2	101097544	transcript	XM_003981290.3	protein_coding	26	c.2704-7367G>A
chrA1	181630748	G	A	PASS	intron_variant	MODIFIER	DOCK2	101097544	transcript	XM_003981290.3	protein_coding	26	c.2704-7411C>T
chrA1	181630796	C	T	PASS	intron_variant	MODIFIER	DOCK2	101097544	transcript	XM_003981290.3	protein_coding	26	c.2704-7459G>A
chrA1	181631775	T	C	PASS	intron_variant	MODIFIER	DOCK2	101097544	transcript	XM_003981290.3	protein_coding	26	c.2704-8438A>G
chrA1	181631822	T	A	PASS	intron_variant	MODIFIER	DOCK2	101097544	transcript	XM_003981290.3	protein_coding	26	c.2704-8485A>T
chrA1	181631921	T	A	PASS	intron_variant	MODIFIER	DOCK2	101097544	transcript	XM_003981290.3	protein_coding	26	c.2704-8584A>T
chrA1	181632130	A	G	PASS	intron_variant	MODIFIER	DOCK2	101097544	transcript	XM_003981290.3	protein_coding	26	c.2704-8793T>C
chrA1	181632710	C	T	PASS	intron_variant	MODIFIER	DOCK2	101097544	transcript	XM_003981290.3	protein_coding	26	c.2704-9373G>A
chrA1	181633020	C	T	PASS	intron_variant	MODIFIER	DOCK2	101097544	transcript	XM_003981290.3	protein_coding	26	c.2704-9683G>A
chrA1	181633489	T	TCTCTCTCTCA	PASS	intron_variant	MODIFIER	DOCK2	101097544	transcript	XM_003981290.3	protein_coding	26	c.2704-10153_2704-10152insTGAGAGAGAG
chrA1	181633589	T	G	PASS	intron_variant	MODIFIER	DOCK2	101097544	transcript	XM_003981290.3	protein_coding	26	c.2704-10252A>C
chrA1	181633609	T	G	PASS	intron_variant	MODIFIER	DOCK2	101097544	transcript	XM_003981290.3	protein_coding	26	c.2704-10272A>C
chrA1	181634468	C	CCTGAGTT	PASS	intron_variant	MODIFIER	DOCK2	101097544	transcript	XM_003981290.3	protein_coding	26	c.2704-11132_2704-11131insAACTCAG
chrA1	181634488	G	A	PASS	intron_variant	MODIFIER	DOCK2	101097544	transcript	XM_003981290.3	protein_coding	26	c.2704-11151C>T
chrA1	181634697	TTGATA	T	PASS	intron_variant	MODIFIER	DOCK2	101097544	transcript	XM_003981290.3	protein_coding	26	c.2704-11365_2704-11361delTATCA
chrA1	181634707	C	A	PASS	intron_variant	MODIFIER	DOCK2	101097544	transcript	XM_003981290.3	protein_coding	26	c.2704-11370G>T
chrA1	181634922	C	T	PASS	intron_variant	MODIFIER	DOCK2	101097544	transcript	XM_003981290.3	protein_coding	26	c.2704-11585G>A
chrA1	181637775	C	A	PASS	intron_variant	MODIFIER	DOCK2	101097544	transcript	XM_003981290.3	protein_coding	26	c.2703+11982G>T
chrA1	181639952	T	C	PASS	intron_variant	MODIFIER	DOCK2	101097544	transcript	XM_003981290.3	protein_coding	26	c.2703+9805A>G
chrA1	181641372	G	A	PASS	intron_variant	MODIFIER	DOCK2	101097544	transcript	XM_003981290.3	protein_coding	26	c.2703+8385C>T
chrA1	181641778	A	T	PASS	intron_variant	MODIFIER	DOCK2	101097544	transcript	XM_003981290.3	protein_coding	26	c.2703+7979T>A
chrA1	181643590	G	C	PASS	intron_variant	MODIFIER	DOCK2	101097544	transcript	XM_003981290.3	protein_coding	26	c.2703+6167C>G
chrA1	181799755	TATA	T	PASS	intron_variant	MODIFIER	DOCK2	101097544	transcript	XM_003981290.3	protein_coding	1	c.43+5863_43+5865delTAT
chrA1	182100588	A	G	PASS	intergenic_region	MODIFIER	LOC109503059-SLIT3	109503059-101099274	intergenic_region	109503059-101099274		-1	n.182100588A>G
chrA1	182275866	C	CAG	PASS	intron_variant	MODIFIER	SLIT3	101099274	transcript	XM_023259788.1	protein_coding	4	c.413+42850_413+42851insAG
chrA1	182378678	T	C	PASS	intron_variant	MODIFIER	SLIT3	101099274	transcript	XM_023259788.1	protein_coding	4	c.413+145662T>C
chrA1	182461388	T	A	PASS	intron_variant	MODIFIER	SLIT3	101099274	transcript	XM_023259788.1	protein_coding	4	c.414-75129T>A
chrA1	182694543	G	A	PASS	intron_variant	MODIFIER	SLIT3	101099274	transcript	XM_023259788.1	protein_coding	26	c.2845-2624G>A
chrA1	182698033	C	T	PASS	intron_variant	MODIFIER	SLIT3	101099274	transcript	XM_023259788.1	protein_coding	27	c.2942+769C>T
chrA1	182699195	A	C	PASS	intron_variant	MODIFIER	SLIT3	101099274	transcript	XM_023259788.1	protein_coding	27	c.2942+1931A>C
chrA1	182699705	C	T	PASS	intron_variant	MODIFIER	SLIT3	101099274	transcript	XM_023259788.1	protein_coding	27	c.2943-1813C>T
chrA1	182700059	G	A	PASS	intron_variant	MODIFIER	SLIT3	101099274	transcript	XM_023259788.1	protein_coding	27	c.2943-1459G>A
chrA1	182705023	C	T	PASS	intron_variant	MODIFIER	SLIT3	101099274	transcript	XM_023259788.1	protein_coding	29	c.3176+314C>T
chrA1	182706700	C	G	PASS	intron_variant	MODIFIER	SLIT3	101099274	transcript	XM_023259788.1	protein_coding	29	c.3176+1991C>G
chrA1	183280063	G	A	PASS	intron_variant	MODIFIER	TENM2	101085858	transcript	XM_019839174.2	protein_coding	12	c.1889-11532C>T
chrA1	183280063	G	A	PASS	intron_variant	MODIFIER	TENM2	101085858	transcript	XM_019839191.2	protein_coding	9	c.1328-11532C>T
chrA1	183280063	G	A	PASS	intron_variant	MODIFIER	TENM2	101085858	transcript	XM_019839195.2	protein_coding	8	c.1223-11532C>T
chrA1	183280063	G	A	PASS	intron_variant	MODIFIER	TENM2	101085858	transcript	XM_019839204.2	protein_coding	8	c.1118-11532C>T
chrA1	183280063	G	A	PASS	intron_variant	MODIFIER	TENM2	101085858	transcript	XM_019839196.2	protein_coding	8	c.1223-11532C>T
chrA1	183280063	G	A	PASS	intron_variant	MODIFIER	TENM2	101085858	transcript	XM_019839194.2	protein_coding	9	c.1223-11532C>T
chrA1	183280063	G	A	PASS	intron_variant	MODIFIER	TENM2	101085858	transcript	XM_019839189.2	protein_coding	8	c.1358-11532C>T
chrA1	183280063	G	A	PASS	intron_variant	MODIFIER	TENM2	101085858	transcript	XM_019839198.2	protein_coding	7	c.1148-11532C>T
chrA1	183280063	G	A	PASS	intron_variant	MODIFIER	TENM2	101085858	transcript	XM_023259843.1	protein_coding	12	c.1889-11532C>T
chrA1	183280063	G	A	PASS	intron_variant	MODIFIER	TENM2	101085858	transcript	XM_023259850.1	protein_coding	12	c.1889-11532C>T
chrA1	183280063	G	A	PASS	intron_variant	MODIFIER	TENM2	101085858	transcript	XM_023259852.1	protein_coding	11	c.1814-11532C>T
chrA1	183280063	G	A	PASS	intron_variant	MODIFIER	TENM2	101085858	transcript	XM_023259862.1	protein_coding	11	c.1814-11532C>T
chrA1	183280063	G	A	PASS	intron_variant	MODIFIER	TENM2	101085858	transcript	XM_023259877.1	protein_coding	12	c.1889-11532C>T
chrA1	183280063	G	A	PASS	intron_variant	MODIFIER	TENM2	101085858	transcript	XM_023259887.1	protein_coding	10	c.1538-11532C>T
chrA1	183280063	G	A	PASS	intron_variant	MODIFIER	TENM2	101085858	transcript	XM_023259913.1	protein_coding	9	c.1328-11532C>T
chrA1	183280063	G	A	PASS	intron_variant	MODIFIER	TENM2	101085858	transcript	XM_023259868.1	protein_coding	11	c.1679-11532C>T
chrA1	183280063	G	A	PASS	intron_variant	MODIFIER	TENM2	101085858	transcript	XM_023259942.1	protein_coding	12	c.1889-11532C>T
chrA1	183351508	G	A	PASS	upstream_gene_variant	MODIFIER	LOC109503242	109503242	transcript	XR_002162113.2	pseudogene	-1	n.-2017G>A
chrA1	183351508	G	A	PASS	intron_variant	MODIFIER	TENM2	101085858	transcript	XM_019839174.2	protein_coding	8	c.1262-16317C>T
chrA1	183351508	G	A	PASS	intron_variant	MODIFIER	LOC109503242	109503242	transcript	XR_002162112.1	pseudogene	1	n.140-3503G>A
chrA1	183351508	G	A	PASS	intron_variant	MODIFIER	TENM2	101085858	transcript	XM_019839191.2	protein_coding	5	c.701-16317C>T
chrA1	183351508	G	A	PASS	intron_variant	MODIFIER	TENM2	101085858	transcript	XM_019839195.2	protein_coding	4	c.596-16317C>T
chrA1	183351508	G	A	PASS	intron_variant	MODIFIER	TENM2	101085858	transcript	XM_019839204.2	protein_coding	4	c.491-16317C>T
chrA1	183351508	G	A	PASS	intron_variant	MODIFIER	TENM2	101085858	transcript	XM_019839196.2	protein_coding	4	c.596-16317C>T
chrA1	183351508	G	A	PASS	intron_variant	MODIFIER	TENM2	101085858	transcript	XM_019839194.2	protein_coding	5	c.596-16317C>T
chrA1	183351508	G	A	PASS	intron_variant	MODIFIER	TENM2	101085858	transcript	XM_019839189.2	protein_coding	4	c.731-16317C>T
chrA1	183351508	G	A	PASS	intron_variant	MODIFIER	TENM2	101085858	transcript	XM_019839198.2	protein_coding	3	c.521-16317C>T
chrA1	183351508	G	A	PASS	intron_variant	MODIFIER	TENM2	101085858	transcript	XM_023259843.1	protein_coding	8	c.1262-16317C>T
chrA1	183351508	G	A	PASS	intron_variant	MODIFIER	TENM2	101085858	transcript	XM_023259850.1	protein_coding	8	c.1262-16317C>T
chrA1	183351508	G	A	PASS	intron_variant	MODIFIER	TENM2	101085858	transcript	XM_023259852.1	protein_coding	7	c.1187-16317C>T
chrA1	183351508	G	A	PASS	intron_variant	MODIFIER	TENM2	101085858	transcript	XM_023259862.1	protein_coding	7	c.1187-16317C>T
chrA1	183351508	G	A	PASS	intron_variant	MODIFIER	TENM2	101085858	transcript	XM_023259877.1	protein_coding	8	c.1262-16317C>T
chrA1	183351508	G	A	PASS	intron_variant	MODIFIER	TENM2	101085858	transcript	XM_023259887.1	protein_coding	6	c.911-16317C>T
chrA1	183351508	G	A	PASS	intron_variant	MODIFIER	TENM2	101085858	transcript	XM_023259913.1	protein_coding	5	c.701-16317C>T
chrA1	183351508	G	A	PASS	intron_variant	MODIFIER	TENM2	101085858	transcript	XM_023259868.1	protein_coding	7	c.1052-16317C>T
chrA1	183351508	G	A	PASS	intron_variant	MODIFIER	TENM2	101085858	transcript	XM_023259942.1	protein_coding	8	c.1262-16317C>T
chrA1	183351508	G	A	PASS	intron_variant	MODIFIER	LOC109503242	109503242	transcript	XR_002162111.1	pseudogene	1	n.140-8507G>A
chrA1	183542225	G	T	PASS	intron_variant	MODIFIER	TENM2	101085858	transcript	XM_019839174.2	protein_coding	5	c.578-48132C>A
chrA1	183542225	G	T	PASS	intron_variant	MODIFIER	TENM2	101085858	transcript	XM_019839191.2	protein_coding	1	c.-67-81C>A
chrA1	183542225	G	T	PASS	intron_variant	MODIFIER	TENM2	101085858	transcript	XM_019839195.2	protein_coding	1	c.-90+455C>A
chrA1	183542225	G	T	PASS	intron_variant	MODIFIER	TENM2	101085858	transcript	XM_019839204.2	protein_coding	1	c.-67-81C>A
chrA1	183542225	G	T	PASS	intron_variant	MODIFIER	TENM2	101085858	transcript	XM_019839196.2	protein_coding	1	c.-90+1250C>A
chrA1	183542225	G	T	PASS	intron_variant	MODIFIER	TENM2	101085858	transcript	XM_019839194.2	protein_coding	2	c.-89-48132C>A
chrA1	183542225	G	T	PASS	intron_variant	MODIFIER	TENM2	101085858	transcript	XM_019839189.2	protein_coding	1	c.47-48132C>A
chrA1	183542225	G	T	PASS	intron_variant	MODIFIER	TENM2	101085858	transcript	XM_019839198.2	protein_coding	1	c.47-123819C>A
chrA1	183542225	G	T	PASS	intron_variant	MODIFIER	TENM2	101085858	transcript	XM_023259843.1	protein_coding	5	c.578-48132C>A
chrA1	183542225	G	T	PASS	intron_variant	MODIFIER	TENM2	101085858	transcript	XM_023259850.1	protein_coding	5	c.578-48132C>A
chrA1	183542225	G	T	PASS	intron_variant	MODIFIER	TENM2	101085858	transcript	XM_023259852.1	protein_coding	4	c.503-48132C>A
chrA1	183542225	G	T	PASS	intron_variant	MODIFIER	TENM2	101085858	transcript	XM_023259862.1	protein_coding	4	c.503-48132C>A
chrA1	183542225	G	T	PASS	intron_variant	MODIFIER	TENM2	101085858	transcript	XM_023259877.1	protein_coding	5	c.578-48132C>A
chrA1	183542225	G	T	PASS	intron_variant	MODIFIER	TENM2	101085858	transcript	XM_023259887.1	protein_coding	3	c.227-48132C>A
chrA1	183542225	G	T	PASS	intron_variant	MODIFIER	TENM2	101085858	transcript	XM_023259913.1	protein_coding	3	c.227-123819C>A
chrA1	183542225	G	T	PASS	intron_variant	MODIFIER	TENM2	101085858	transcript	XM_023259868.1	protein_coding	5	c.578-123819C>A
chrA1	183542225	G	T	PASS	intron_variant	MODIFIER	TENM2	101085858	transcript	XM_023259942.1	protein_coding	5	c.578-48132C>A
chrA1	183595646	C	T	PASS	intron_variant	MODIFIER	TENM2	101085858	transcript	XM_019839174.2	protein_coding	5	c.578-101553G>A
chrA1	183595646	C	T	PASS	intron_variant	MODIFIER	TENM2	101085858	transcript	XM_019839194.2	protein_coding	2	c.-89-101553G>A
chrA1	183595646	C	T	PASS	intron_variant	MODIFIER	TENM2	101085858	transcript	XM_019839189.2	protein_coding	1	c.47-101553G>A
chrA1	183595646	C	T	PASS	intron_variant	MODIFIER	TENM2	101085858	transcript	XM_019839198.2	protein_coding	1	c.47-177240G>A
chrA1	183595646	C	T	PASS	intron_variant	MODIFIER	TENM2	101085858	transcript	XM_023259843.1	protein_coding	5	c.578-101553G>A
chrA1	183595646	C	T	PASS	intron_variant	MODIFIER	TENM2	101085858	transcript	XM_023259850.1	protein_coding	5	c.578-101553G>A
[truncated: 74,621 more rows]

## Sheet: private homozyg variants case 2
Table S2. Private variants in the sequenced DSH cat (case no. 2) with hair shaft dysplasia. Private variants were obtained by filtering all variants that were present at least once in 61 control genomes. This resulted in 26624 homozygous private variants for the affected cat. Please note that variants are listed multiple times, if they have predicted effects on more than one transcript. The DSG4:…
#CHROM	POS	REF	ALT	FILTER	EFFECT	IMPACT	GENE	GENEID	FEATURE	FEATUREID	BIOTYPE	RANK	HGVS_C	HGVS_P
chrA1	97435	C	T	PASS	intron_variant	MODIFIER	LOC101090826	101090826	transcript	XM_023247174.1	protein_coding	7	c.824+582C>T
chrA1	329105	T	C	PASS	intergenic_region	MODIFIER	LOC102899369-ATP12A	102899369-101091583	intergenic_region	102899369-101091583		-1	n.329105T>C
chrA1	1018822	G	T	PASS	intergenic_region	MODIFIER	ZMYM5-LOC111559482	101082032-111559482	intergenic_region	101082032-111559482		-1	n.1018822G>T
chrA1	1389844	C	G	PASS	intergenic_region	MODIFIER	LOC111556713-CRYL1	111556713-101092816	intergenic_region	111556713-101092816		-1	n.1389844C>G
chrA1	1417106	G	GGC	PASS	intergenic_region	MODIFIER	LOC111556713-CRYL1	111556713-101092816	intergenic_region	111556713-101092816		-1	n.1417106_1417107insGC
chrA1	1430022	TAGAG	T	PASS	intergenic_region	MODIFIER	LOC111556713-CRYL1	111556713-101092816	intergenic_region	111556713-101092816		-1	n.1430023_1430026delAGAG
chrA1	1620198	A	T	PASS	upstream_gene_variant	MODIFIER	LOC109493944	109493944	transcript	XR_002148467.2	pseudogene	-1	n.-1831T>A
chrA1	1620198	A	T	PASS	intron_variant	MODIFIER	IFT88	101083054	transcript	XM_023248958.1	protein_coding	1	c.-7+1594A>T
chrA1	1620198	A	T	PASS	intron_variant	MODIFIER	IFT88	101083054	transcript	XM_023248971.1	protein_coding	1	c.-7+1594A>T
chrA1	1620198	A	T	PASS	intron_variant	MODIFIER	IFT88	101083054	transcript	XM_023248988.1	protein_coding	1	c.-7+1594A>T
chrA1	1620198	A	T	PASS	intron_variant	MODIFIER	IFT88	101083054	transcript	XM_023249016.1	protein_coding	1	c.-145+1594A>T
chrA1	1620198	A	T	PASS	intron_variant	MODIFIER	IFT88	101083054	transcript	XM_023249045.1	protein_coding	1	c.-88+1594A>T
chrA1	1620198	A	T	PASS	intron_variant	MODIFIER	IFT88	101083054	transcript	XM_023249073.1	protein_coding	1	c.-25+1594A>T
chrA1	1620198	A	T	PASS	intron_variant	MODIFIER	IFT88	101083054	transcript	XM_023249092.1	protein_coding	1	c.-17+1594A>T
chrA1	1643130	T	C	PASS	intron_variant	MODIFIER	IFT88	101083054	transcript	XM_023248958.1	protein_coding	3	c.154-1543T>C
chrA1	1643130	T	C	PASS	intron_variant	MODIFIER	IFT88	101083054	transcript	XM_023248971.1	protein_coding	3	c.154-2726T>C
chrA1	1643130	T	C	PASS	intron_variant	MODIFIER	IFT88	101083054	transcript	XM_023248988.1	protein_coding	2	c.91-1543T>C
chrA1	1643130	T	C	PASS	intron_variant	MODIFIER	IFT88	101083054	transcript	XM_023249016.1	protein_coding	2	c.-81-1543T>C
chrA1	1643130	T	C	PASS	intron_variant	MODIFIER	IFT88	101083054	transcript	XM_023249045.1	protein_coding	2	c.-24-2726T>C
chrA1	1643130	T	C	PASS	intron_variant	MODIFIER	IFT88	101083054	transcript	XM_023249073.1	protein_coding	1	c.-24-2726T>C
chrA1	1643130	T	C	PASS	intron_variant	MODIFIER	IFT88	101083054	transcript	XM_023249092.1	protein_coding	2	c.81-6736T>C
chrA1	1811016	T	C	PASS	downstream_gene_variant	MODIFIER	LOC109494068	109494068	transcript	XR_002148673.1	pseudogene	-1	n.*2669T>C
chrA1	1811016	T	C	PASS	downstream_gene_variant	MODIFIER	XPO4	101083313	transcript	XM_003980253.5	protein_coding	-1	c.*9715A>G
chrA1	1811016	T	C	PASS	downstream_gene_variant	MODIFIER	XPO4	101083313	transcript	XM_006927154.3	protein_coding	-1	c.*9715A>G
chrA1	1811016	T	C	PASS	downstream_gene_variant	MODIFIER	XPO4	101083313	transcript	XM_019817033.1	protein_coding	-1	c.*9715A>G
chrA1	1811016	T	C	PASS	downstream_gene_variant	MODIFIER	XPO4	101083313	transcript	XM_019817077.2	protein_coding	-1	c.*9715A>G
chrA1	1811016	T	C	PASS	downstream_gene_variant	MODIFIER	XPO4	101083313	transcript	XM_023249438.1	protein_coding	-1	c.*9715A>G
chrA1	1811016	T	C	PASS	downstream_gene_variant	MODIFIER	XPO4	101083313	transcript	XM_019816971.2	protein_coding	-1	c.*9715A>G
chrA1	1811016	T	C	PASS	intergenic_region	MODIFIER	LOC109494068-XPO4	109494068-101083313	intergenic_region	109494068-101083313		-1	n.1811016T>C
chrA1	1934812	T	G	PASS	upstream_gene_variant	MODIFIER	XPO4	101083313	transcript	XM_003980253.5	protein_coding	-1	c.-2670A>C
chrA1	1934812	T	G	PASS	upstream_gene_variant	MODIFIER	XPO4	101083313	transcript	XM_019817077.2	protein_coding	-1	c.-31684A>C
chrA1	1934812	T	G	PASS	upstream_gene_variant	MODIFIER	XPO4	101083313	transcript	XM_023249438.1	protein_coding	-1	c.-2670A>C
chrA1	1934812	T	G	PASS	upstream_gene_variant	MODIFIER	XPO4	101083313	transcript	XM_019816971.2	protein_coding	-1	c.-2670A>C
chrA1	1934812	T	G	PASS	intergenic_region	MODIFIER	XPO4-LATS2	101083313-101093824	intergenic_region	101083313-101093824		-1	n.1934812T>G
chrA1	1939656	G	A	PASS	intergenic_region	MODIFIER	XPO4-LATS2	101083313-101093824	intergenic_region	101083313-101093824		-1	n.1939656G>A
chrA1	2023151	G	T	PASS	intron_variant	MODIFIER	LATS2	101093824	transcript	XM_023249486.1	protein_coding	2	c.340-22515C>A
chrA1	2023151	G	T	PASS	intron_variant	MODIFIER	LATS2	101093824	transcript	XM_023249513.1	protein_coding	2	c.22-22515C>A
chrA1	2071411	C	T	PASS	downstream_gene_variant	MODIFIER	LOC109494173	109494173	transcript	XR_002740024.1	pseudogene	-1	n.*4586C>T
chrA1	2071411	C	T	PASS	intergenic_region	MODIFIER	LOC109494173-SAP18	109494173-101083563	intergenic_region	109494173-101083563		-1	n.2071411C>T
chrA1	2203655	TG	T	PASS	intron_variant	MODIFIER	ZDHHC20	101084079	transcript	XR_002740282.1	pseudogene	13	n.1224-490delC
chrA1	2203655	TG	T	PASS	intron_variant	MODIFIER	ZDHHC20	101084079	transcript	XR_002740279.1	pseudogene	12	n.1314-490delC
chrA1	2203655	TG	T	PASS	intron_variant	MODIFIER	ZDHHC20	101084079	transcript	XR_002740280.1	pseudogene	13	n.1334-490delC
chrA1	2203655	TG	T	PASS	intron_variant	MODIFIER	ZDHHC20	101084079	transcript	XR_002740278.1	pseudogene	13	n.1461-490delC
chrA1	2223299	G	A	PASS	downstream_gene_variant	MODIFIER	LOC109494403	109494403	transcript	XR_002149271.2	pseudogene	-1	n.*3269G>A
chrA1	2223299	G	A	PASS	intron_variant	MODIFIER	ZDHHC20	101084079	transcript	XM_023249851.1	protein_coding	7	c.595-1466C>T
chrA1	2223299	G	A	PASS	intron_variant	MODIFIER	ZDHHC20	101084079	transcript	XR_002740282.1	pseudogene	7	n.558-1466C>T
chrA1	2223299	G	A	PASS	intron_variant	MODIFIER	ZDHHC20	101084079	transcript	XR_002740279.1	pseudogene	7	n.684-2464C>T
chrA1	2223299	G	A	PASS	intron_variant	MODIFIER	ZDHHC20	101084079	transcript	XR_002740280.1	pseudogene	7	n.690-1466C>T
chrA1	2223299	G	A	PASS	intron_variant	MODIFIER	ZDHHC20	101084079	transcript	XR_002740278.1	pseudogene	7	n.795-1466C>T
chrA1	2223299	G	A	PASS	intron_variant	MODIFIER	ZDHHC20	101084079	transcript	XM_023249859.1	protein_coding	7	c.595-2464C>T
chrA1	2223299	G	A	PASS	intron_variant	MODIFIER	ZDHHC20	101084079	transcript	XM_023249858.1	protein_coding	7	c.595-1466C>T
chrA1	2223299	G	A	PASS	intron_variant	MODIFIER	ZDHHC20	101084079	transcript	XM_023249862.1	protein_coding	7	c.595-2464C>T
chrA1	2223299	G	A	PASS	intron_variant	MODIFIER	ZDHHC20	101084079	transcript	XM_023249861.1	protein_coding	7	c.595-1466C>T
chrA1	2894966	T	C	PASS	intergenic_region	MODIFIER	FGF9-LOC111556740	101084335-111556740	intergenic_region	101084335-111556740		-1	n.2894966T>C
chrA1	3542224	A	C	PASS	intergenic_region	MODIFIER	LOC109492534-LOC109497810	109492534-109497810	intergenic_region	109492534-109497810		-1	n.3542224A>C
chrA1	3794684	G	T	PASS	intergenic_region	MODIFIER	LOC109497810-SGCG	109497810-101084593	intergenic_region	109497810-101084593		-1	n.3794684G>T
chrA1	3796078	G	A	PASS	intergenic_region	MODIFIER	LOC109497810-SGCG	109497810-101084593	intergenic_region	109497810-101084593		-1	n.3796078G>A
chrA1	3814836	G	A	PASS	intergenic_region	MODIFIER	LOC109497810-SGCG	109497810-101084593	intergenic_region	109497810-101084593		-1	n.3814836G>A
chrA1	3869425	G	T	PASS	upstream_gene_variant	MODIFIER	SGCG	101084593	transcript	XM_003980258.5	protein_coding	-1	c.-25771G>T
chrA1	3869425	G	T	PASS	intron_variant	MODIFIER	SGCG	101084593	transcript	XM_023249893.1	protein_coding	1	c.189+24750G>T
chrA1	3869425	G	T	PASS	intron_variant	MODIFIER	SGCG	101084593	transcript	XM_023249897.1	protein_coding	1	c.189+24750G>T
chrA1	3886305	A	G	PASS	intron_variant	MODIFIER	SGCG	101084593	transcript	XM_023249893.1	protein_coding	1	c.190-8891A>G
chrA1	3886305	A	G	PASS	intron_variant	MODIFIER	SGCG	101084593	transcript	XM_023249897.1	protein_coding	1	c.190-8891A>G
chrA1	3886305	A	G	PASS	intron_variant	MODIFIER	SGCG	101084593	transcript	XM_003980258.5	protein_coding	1	c.1-8891A>G
chrA1	3887754	C	T	PASS	intron_variant	MODIFIER	SGCG	101084593	transcript	XM_023249893.1	protein_coding	1	c.190-7442C>T
chrA1	3887754	C	T	PASS	intron_variant	MODIFIER	SGCG	101084593	transcript	XM_023249897.1	protein_coding	1	c.190-7442C>T
chrA1	3887754	C	T	PASS	intron_variant	MODIFIER	SGCG	101084593	transcript	XM_003980258.5	protein_coding	1	c.1-7442C>T
chrA1	3890020	T	C	PASS	intron_variant	MODIFIER	SGCG	101084593	transcript	XM_023249893.1	protein_coding	1	c.190-5176T>C
chrA1	3890020	T	C	PASS	intron_variant	MODIFIER	SGCG	101084593	transcript	XM_023249897.1	protein_coding	1	c.190-5176T>C
chrA1	3890020	T	C	PASS	intron_variant	MODIFIER	SGCG	101084593	transcript	XM_003980258.5	protein_coding	1	c.1-5176T>C
chrA1	3892006	G	A	PASS	intron_variant	MODIFIER	SGCG	101084593	transcript	XM_023249893.1	protein_coding	1	c.190-3190G>A
chrA1	3892006	G	A	PASS	intron_variant	MODIFIER	SGCG	101084593	transcript	XM_023249897.1	protein_coding	1	c.190-3190G>A
chrA1	3892006	G	A	PASS	intron_variant	MODIFIER	SGCG	101084593	transcript	XM_003980258.5	protein_coding	1	c.1-3190G>A
chrA1	3892301	C	T	PASS	intron_variant	MODIFIER	SGCG	101084593	transcript	XM_023249893.1	protein_coding	1	c.190-2895C>T
chrA1	3892301	C	T	PASS	intron_variant	MODIFIER	SGCG	101084593	transcript	XM_023249897.1	protein_coding	1	c.190-2895C>T
chrA1	3892301	C	T	PASS	intron_variant	MODIFIER	SGCG	101084593	transcript	XM_003980258.5	protein_coding	1	c.1-2895C>T
chrA1	3893016	G	A	PASS	intron_variant	MODIFIER	SGCG	101084593	transcript	XM_023249893.1	protein_coding	1	c.190-2180G>A
chrA1	3893016	G	A	PASS	intron_variant	MODIFIER	SGCG	101084593	transcript	XM_023249897.1	protein_coding	1	c.190-2180G>A
chrA1	3893016	G	A	PASS	intron_variant	MODIFIER	SGCG	101084593	transcript	XM_003980258.5	protein_coding	1	c.1-2180G>A
chrA1	3893142	C	T	PASS	intron_variant	MODIFIER	SGCG	101084593	transcript	XM_023249893.1	protein_coding	1	c.190-2054C>T
chrA1	3893142	C	T	PASS	intron_variant	MODIFIER	SGCG	101084593	transcript	XM_023249897.1	protein_coding	1	c.190-2054C>T
chrA1	3893142	C	T	PASS	intron_variant	MODIFIER	SGCG	101084593	transcript	XM_003980258.5	protein_coding	1	c.1-2054C>T
chrA1	3904036	CACACAG	C	PASS	intron_variant	MODIFIER	SGCG	101084593	transcript	XM_023249893.1	protein_coding	2	c.384+8647_384+8652delACACAG
chrA1	3904036	CACACAG	C	PASS	intron_variant	MODIFIER	SGCG	101084593	transcript	XM_023249897.1	protein_coding	2	c.384+8647_384+8652delACACAG
chrA1	3904036	CACACAG	C	PASS	intron_variant	MODIFIER	SGCG	101084593	transcript	XM_003980258.5	protein_coding	2	c.195+8647_195+8652delACACAG
chrA1	3907029	G	A	PASS	intron_variant	MODIFIER	SGCG	101084593	transcript	XM_023249893.1	protein_coding	2	c.384+11639G>A
chrA1	3907029	G	A	PASS	intron_variant	MODIFIER	SGCG	101084593	transcript	XM_023249897.1	protein_coding	2	c.384+11639G>A
chrA1	3907029	G	A	PASS	intron_variant	MODIFIER	SGCG	101084593	transcript	XM_003980258.5	protein_coding	2	c.195+11639G>A
chrA1	3925714	A	G	PASS	intron_variant	MODIFIER	SGCG	101084593	transcript	XM_023249893.1	protein_coding	3	c.486+439A>G
chrA1	3925714	A	G	PASS	intron_variant	MODIFIER	SGCG	101084593	transcript	XM_023249897.1	protein_coding	3	c.486+439A>G
chrA1	3925714	A	G	PASS	intron_variant	MODIFIER	SGCG	101084593	transcript	XM_003980258.5	protein_coding	3	c.297+439A>G
chrA1	3968295	C	T	PASS	intron_variant	MODIFIER	SGCG	101084593	transcript	XM_023249893.1	protein_coding	6	c.768-3508C>T
chrA1	3968295	C	T	PASS	intron_variant	MODIFIER	SGCG	101084593	transcript	XM_023249897.1	protein_coding	6	c.768-6326C>T
chrA1	3968295	C	T	PASS	intron_variant	MODIFIER	SGCG	101084593	transcript	XM_003980258.5	protein_coding	6	c.579-3508C>T
chrA1	3969600	CTG	C	PASS	intron_variant	MODIFIER	SGCG	101084593	transcript	XM_023249893.1	protein_coding	6	c.768-2202_768-2201delTG
chrA1	3969600	CTG	C	PASS	intron_variant	MODIFIER	SGCG	101084593	transcript	XM_023249897.1	protein_coding	6	c.768-5020_768-5019delTG
chrA1	3969600	CTG	C	PASS	intron_variant	MODIFIER	SGCG	101084593	transcript	XM_003980258.5	protein_coding	6	c.579-2202_579-2201delTG
chrA1	4006938	A	T	PASS	intron_variant	MODIFIER	SACS	101095068	transcript	XM_006927166.4	protein_coding	7	c.604+607T>A
chrA1	4009271	C	T	PASS	intron_variant	MODIFIER	SACS	101095068	transcript	XM_006927166.4	protein_coding	6	c.458-1580G>A
chrA1	4015395	AAAGAAG	A	PASS	intron_variant	MODIFIER	SACS	101095068	transcript	XM_006927166.4	protein_coding	5	c.345+418_345+423delCTTCTT
chrA1	4026876	G	A	PASS	intron_variant	MODIFIER	SACS	101095068	transcript	XM_006927166.4	protein_coding	2	c.21-4255C>T
chrA1	4104002	A	T	PASS	intergenic_region	MODIFIER	SACS-TNFRSF19	101095068-101095303	intergenic_region	101095068-101095303		-1	n.4104002A>T
chrA1	4142741	G	A	PASS	intergenic_region	MODIFIER	SACS-TNFRSF19	101095068-101095303	intergenic_region	101095068-101095303		-1	n.4142741G>A
chrA1	4546915	G	A	PASS	intron_variant	MODIFIER	SPATA13	101095787	transcript	XM_023249962.1	protein_coding	5	c.2303-10307C>T
chrA1	4546915	G	A	PASS	intron_variant	MODIFIER	SPATA13	101095787	transcript	XM_006927170.4	protein_coding	1	c.55+2753C>T
chrA1	4546915	G	A	PASS	intron_variant	MODIFIER	SPATA13	101095787	transcript	XM_019819820.2	protein_coding	1	c.-191-10307C>T
chrA1	4546915	G	A	PASS	intron_variant	MODIFIER	SPATA13	101095787	transcript	XM_019819779.2	protein_coding	2	c.17-10307C>T
chrA1	4546915	G	A	PASS	intron_variant	MODIFIER	SPATA13	101095787	transcript	XM_019819646.2	protein_coding	3	c.575-10307C>T
chrA1	4546915	G	A	PASS	intron_variant	MODIFIER	SPATA13	101095787	transcript	XM_023249964.1	protein_coding	4	c.2093-10307C>T
chrA1	4546915	G	A	PASS	intron_variant	MODIFIER	SPATA13	101095787	transcript	XM_023249966.1	protein_coding	4	c.1937-10307C>T
chrA1	5427038	C	A	PASS	intron_variant	MODIFIER	LOC101085594	101085594	transcript	XM_023250034.1	protein_coding	24	c.2212-39823C>A
chrA1	5427038	C	A	PASS	intron_variant	MODIFIER	LOC101085594	101085594	transcript	XM_019820987.2	protein_coding	24	c.2092-39823C>A
chrA1	5427038	C	A	PASS	intron_variant	MODIFIER	LOC101085594	101085594	transcript	XM_006927173.4	protein_coding	24	c.2092-39823C>A
chrA1	5427038	C	A	PASS	intron_variant	MODIFIER	LOC101085594	101085594	transcript	XM_023250050.1	protein_coding	24	c.2212-39823C>A
chrA1	5427038	C	A	PASS	intron_variant	MODIFIER	LOC101085594	101085594	transcript	XM_023250035.1	protein_coding	24	c.2212-39823C>A
chrA1	5427038	C	A	PASS	intron_variant	MODIFIER	LOC101085594	101085594	transcript	XM_023250041.1	protein_coding	24	c.2212-39823C>A
chrA1	5427038	C	A	PASS	intron_variant	MODIFIER	LOC101085594	101085594	transcript	XM_019820599.2	protein_coding	24	c.2176-39823C>A
chrA1	5427038	C	A	PASS	intron_variant	MODIFIER	LOC101085594	101085594	transcript	XM_019820927.2	protein_coding	25	c.2092-39823C>A
chrA1	5427038	C	A	PASS	intron_variant	MODIFIER	LOC101085594	101085594	transcript	XM_019820968.2	protein_coding	24	c.2092-39823C>A
chrA1	5439651	C	CT	PASS	intron_variant	MODIFIER	LOC101085594	101085594	transcript	XM_023250034.1	protein_coding	24	c.2212-27210_2212-27209insT
chrA1	5439651	C	CT	PASS	intron_variant	MODIFIER	LOC101085594	101085594	transcript	XM_019820987.2	protein_coding	24	c.2092-27210_2092-27209insT
chrA1	5439651	C	CT	PASS	intron_variant	MODIFIER	LOC101085594	101085594	transcript	XM_006927173.4	protein_coding	24	c.2092-27210_2092-27209insT
chrA1	5439651	C	CT	PASS	intron_variant	MODIFIER	LOC101085594	101085594	transcript	XM_023250050.1	protein_coding	24	c.2212-27210_2212-27209insT
chrA1	5439651	C	CT	PASS	intron_variant	MODIFIER	LOC101085594	101085594	transcript	XM_023250035.1	protein_coding	24	c.2212-27210_2212-27209insT
chrA1	5439651	C	CT	PASS	intron_variant	MODIFIER	LOC101085594	101085594	transcript	XM_023250041.1	protein_coding	24	c.2212-27210_2212-27209insT
chrA1	5439651	C	CT	PASS	intron_variant	MODIFIER	LOC101085594	101085594	transcript	XM_019820599.2	protein_coding	24	c.2176-27210_2176-27209insT
chrA1	5439651	C	CT	PASS	intron_variant	MODIFIER	LOC101085594	101085594	transcript	XM_019820927.2	protein_coding	25	c.2092-27210_2092-27209insT
chrA1	5439651	C	CT	PASS	intron_variant	MODIFIER	LOC101085594	101085594	transcript	XM_019820968.2	protein_coding	24	c.2092-27210_2092-27209insT
chrA1	5514742	C	T	PASS	intron_variant	MODIFIER	LOC101085594	101085594	transcript	XM_023250034.1	protein_coding	25	c.2385-23016C>T
chrA1	5514742	C	T	PASS	intron_variant	MODIFIER	LOC101085594	101085594	transcript	XM_019820987.2	protein_coding	25	c.2265-23016C>T
chrA1	5514742	C	T	PASS	intron_variant	MODIFIER	LOC101085594	101085594	transcript	XM_006927173.4	protein_coding	25	c.2265-23016C>T
chrA1	5514742	C	T	PASS	intron_variant	MODIFIER	LOC101085594	101085594	transcript	XM_023250050.1	protein_coding	25	c.2385-23016C>T
chrA1	5514742	C	T	PASS	intron_variant	MODIFIER	LOC101085594	101085594	transcript	XM_023250035.1	protein_coding	25	c.2385-23016C>T
chrA1	5514742	C	T	PASS	intron_variant	MODIFIER	LOC101085594	101085594	transcript	XM_023250041.1	protein_coding	25	c.2385-23016C>T
chrA1	5514742	C	T	PASS	intron_variant	MODIFIER	LOC101085594	101085594	transcript	XM_019820599.2	protein_coding	25	c.2349-23016C>T
chrA1	5514742	C	T	PASS	intron_variant	MODIFIER	LOC101085594	101085594	transcript	XM_019820927.2	protein_coding	26	c.2265-23016C>T
chrA1	5514742	C	T	PASS	intron_variant	MODIFIER	LOC101085594	101085594	transcript	XM_019820968.2	protein_coding	25	c.2265-23016C>T
chrA1	5809572	G	T	PASS	intergenic_region	MODIFIER	LOC101085594-LOC101096779	101085594-101096779	intergenic_region	101085594-101096779		-1	n.5809572G>T
chrA1	5809573	C	T	PASS	intergenic_region	MODIFIER	LOC101085594-LOC101096779	101085594-101096779	intergenic_region	101085594-101096779		-1	n.5809573C>T
chrA1	5812674	G	A	PASS	intergenic_region	MODIFIER	LOC101085594-LOC101096779	101085594-101096779	intergenic_region	101085594-101096779		-1	n.5812674G>A
chrA1	5970924	A	C	PASS	intron_variant	MODIFIER	LOC101096779	101096779	transcript	XM_019821051.2	protein_coding	19	c.1587-588T>G
chrA1	5970924	A	C	PASS	intron_variant	MODIFIER	LOC101096779	101096779	transcript	XM_023250092.1	protein_coding	17	c.1335-588T>G
chrA1	5970924	A	C	PASS	intron_variant	MODIFIER	LOC101096779	101096779	transcript	XM_023250080.1	protein_coding	19	c.1587-588T>G
chrA1	5970924	A	C	PASS	intron_variant	MODIFIER	LOC101096779	101096779	transcript	XM_023250086.1	protein_coding	19	c.1587-588T>G
chrA1	5970924	A	C	PASS	intron_variant	MODIFIER	LOC101096779	101096779	transcript	XM_023250077.1	protein_coding	19	c.1587-588T>G
chrA1	5970924	A	C	PASS	intron_variant	MODIFIER	LOC101096779	101096779	transcript	XM_023250074.1	protein_coding	19	c.1587-588T>G
chrA1	5970924	A	C	PASS	intron_variant	MODIFIER	LOC101096779	101096779	transcript	XM_023250089.1	protein_coding	19	c.1587-588T>G
chrA1	5970924	A	C	PASS	intron_variant	MODIFIER	LOC101096779	101096779	transcript	XM_023250096.1	protein_coding	14	c.1227-588T>G
chrA1	5970926	G	T	PASS	intron_variant	MODIFIER	LOC101096779	101096779	transcript	XM_019821051.2	protein_coding	19	c.1587-590C>A
chrA1	5970926	G	T	PASS	intron_variant	MODIFIER	LOC101096779	101096779	transcript	XM_023250092.1	protein_coding	17	c.1335-590C>A
chrA1	5970926	G	T	PASS	intron_variant	MODIFIER	LOC101096779	101096779	transcript	XM_023250080.1	protein_coding	19	c.1587-590C>A
chrA1	5970926	G	T	PASS	intron_variant	MODIFIER	LOC101096779	101096779	transcript	XM_023250086.1	protein_coding	19	c.1587-590C>A
chrA1	5970926	G	T	PASS	intron_variant	MODIFIER	LOC101096779	101096779	transcript	XM_023250077.1	protein_coding	19	c.1587-590C>A
chrA1	5970926	G	T	PASS	intron_variant	MODIFIER	LOC101096779	101096779	transcript	XM_023250074.1	protein_coding	19	c.1587-590C>A
chrA1	5970926	G	T	PASS	intron_variant	MODIFIER	LOC101096779	101096779	transcript	XM_023250089.1	protein_coding	19	c.1587-590C>A
chrA1	5970926	G	T	PASS	intron_variant	MODIFIER	LOC101096779	101096779	transcript	XM_023250096.1	protein_coding	14	c.1227-590C>A
chrA1	6905316	AAAAT	A	PASS	intron_variant	MODIFIER	USP12	101097289	transcript	XM_023250229.1	protein_coding	1	c.48+9704_48+9707delATTT
chrA1	6905316	AAAAT	A	PASS	intron_variant	MODIFIER	USP12	101097289	transcript	XM_023250224.1	protein_coding	1	c.-99+9285_-99+9288delATTT
chrA1	6905316	AAAAT	A	PASS	intron_variant	MODIFIER	USP12	101097289	transcript	XM_023250218.1	protein_coding	1	c.-99+9704_-99+9707delATTT
chrA1	10138249	T	A	PASS	upstream_gene_variant	MODIFIER	TEX26	101100532	transcript	XM_023250499.1	protein_coding	-1	c.-3965T>A
chrA1	10138249	T	A	PASS	downstream_gene_variant	MODIFIER	MEDAG	101100273	transcript	XM_023250494.1	protein_coding	-1	c.*4259T>A
chrA1	10138249	T	A	PASS	downstream_gene_variant	MODIFIER	LOC109497286	109497286	transcript	XR_002153402.2	pseudogene	-1	n.*2175A>T
chrA1	10138249	T	A	PASS	intergenic_region	MODIFIER	MEDAG-LOC109497286	101100273-109497286	intergenic_region	101100273-109497286		-1	n.10138249T>A
chrA1	10199367	G	A	PASS	intergenic_region	MODIFIER	LOC111559529-LOC111559531	111559529-111559531	intergenic_region	111559529-111559531		-1	n.10199367G>A
chrA1	10202312	G	A	PASS	intergenic_region	MODIFIER	LOC111559529-LOC111559531	111559529-111559531	intergenic_region	111559529-111559531		-1	n.10202312G>A
chrA1	10203020	G	A	PASS	intergenic_region	MODIFIER	LOC111559529-LOC111559531	111559529-111559531	intergenic_region	111559529-111559531		-1	n.10203020G>A
chrA1	10205720	C	T	PASS	intergenic_region	MODIFIER	LOC111559529-LOC111559531	111559529-111559531	intergenic_region	111559529-111559531		-1	n.10205720C>T
chrA1	10205957	C	T	PASS	intergenic_region	MODIFIER	LOC111559529-LOC111559531	111559529-111559531	intergenic_region	111559529-111559531		-1	n.10205957C>T
chrA1	10206812	C	T	PASS	intergenic_region	MODIFIER	LOC111559529-LOC111559531	111559529-111559531	intergenic_region	111559529-111559531		-1	n.10206812C>T
chrA1	10206904	G	A	PASS	intergenic_region	MODIFIER	LOC111559529-LOC111559531	111559529-111559531	intergenic_region	111559529-111559531		-1	n.10206904G>A
chrA1	10208945	G	C	PASS	downstream_gene_variant	MODIFIER	LOC111559531	111559531	transcript	XR_002740569.1	pseudogene	-1	n.*3115C>G
chrA1	10208945	G	C	PASS	intergenic_region	MODIFIER	LOC111559529-LOC111559531	111559529-111559531	intergenic_region	111559529-111559531		-1	n.10208945G>C
chrA1	10209190	C	T	PASS	downstream_gene_variant	MODIFIER	LOC111559531	111559531	transcript	XR_002740569.1	pseudogene	-1	n.*2870G>A
chrA1	10209190	C	T	PASS	intergenic_region	MODIFIER	LOC111559529-LOC111559531	111559529-111559531	intergenic_region	111559529-111559531		-1	n.10209190C>T
chrA1	10210162	G	T	PASS	downstream_gene_variant	MODIFIER	LOC111559531	111559531	transcript	XR_002740569.1	pseudogene	-1	n.*1898C>A
chrA1	10210162	G	T	PASS	intergenic_region	MODIFIER	LOC111559529-LOC111559531	111559529-111559531	intergenic_region	111559529-111559531		-1	n.10210162G>T
chrA1	10210526	A	T	PASS	downstream_gene_variant	MODIFIER	LOC111559531	111559531	transcript	XR_002740569.1	pseudogene	-1	n.*1534T>A
chrA1	10210526	A	T	PASS	intergenic_region	MODIFIER	LOC111559529-LOC111559531	111559529-111559531	intergenic_region	111559529-111559531		-1	n.10210526A>T
chrA1	10210568	C	T	PASS	downstream_gene_variant	MODIFIER	LOC111559531	111559531	transcript	XR_002740569.1	pseudogene	-1	n.*1492G>A
chrA1	10210568	C	T	PASS	intergenic_region	MODIFIER	LOC111559529-LOC111559531	111559529-111559531	intergenic_region	111559529-111559531		-1	n.10210568C>T
chrA1	10210655	A	C	PASS	downstream_gene_variant	MODIFIER	LOC111559531	111559531	transcript	XR_002740569.1	pseudogene	-1	n.*1405T>G
chrA1	10210655	A	C	PASS	intergenic_region	MODIFIER	LOC111559529-LOC111559531	111559529-111559531	intergenic_region	111559529-111559531		-1	n.10210655A>C
chrA1	10210719	G	A	PASS	downstream_gene_variant	MODIFIER	LOC111559531	111559531	transcript	XR_002740569.1	pseudogene	-1	n.*1341C>T
chrA1	10210719	G	A	PASS	intergenic_region	MODIFIER	LOC111559529-LOC111559531	111559529-111559531	intergenic_region	111559529-111559531		-1	n.10210719G>A
chrA1	10211353	G	A	PASS	downstream_gene_variant	MODIFIER	LOC111559531	111559531	transcript	XR_002740569.1	pseudogene	-1	n.*707C>T
chrA1	10211353	G	A	PASS	intergenic_region	MODIFIER	LOC111559529-LOC111559531	111559529-111559531	intergenic_region	111559529-111559531		-1	n.10211353G>A
chrA1	10212025	G	A	PASS	downstream_gene_variant	MODIFIER	LOC111559531	111559531	transcript	XR_002740569.1	pseudogene	-1	n.*35C>T
chrA1	10212025	G	A	PASS	intergenic_region	MODIFIER	LOC111559529-LOC111559531	111559529-111559531	intergenic_region	111559529-111559531		-1	n.10212025G>A
chrA1	10213660	C	T	PASS	non_coding_transcript_exon_variant	MODIFIER	LOC111559531	111559531	transcript	XR_002740569.1	pseudogene	3	n.715G>A
chrA1	10215261	C	T	PASS	intron_variant	MODIFIER	LOC111559531	111559531	transcript	XR_002740569.1	pseudogene	2	n.183-1069G>A
chrA1	10215953	A	G	PASS	intron_variant	MODIFIER	LOC111559531	111559531	transcript	XR_002740569.1	pseudogene	2	n.183-1761T>C
chrA1	10215990	G	A	PASS	intron_variant	MODIFIER	LOC111559531	111559531	transcript	XR_002740569.1	pseudogene	2	n.183-1798C>T
chrA1	10216224	C	T	PASS	intron_variant	MODIFIER	LOC111559531	111559531	transcript	XR_002740569.1	pseudogene	2	n.183-2032G>A
chrA1	10216366	ATT	A	PASS	intron_variant	MODIFIER	LOC111559531	111559531	transcript	XR_002740569.1	pseudogene	2	n.183-2176_183-2175delAA
chrA1	10216374	TTTA	T	PASS	intron_variant	MODIFIER	LOC111559531	111559531	transcript	XR_002740569.1	pseudogene	2	n.183-2185_183-2183delTAA
chrA1	10217085	C	T	PASS	intron_variant	MODIFIER	LOC111559531	111559531	transcript	XR_002740569.1	pseudogene	2	n.183-2893G>A
chrA1	10219144	C	G	PASS	intron_variant	MODIFIER	LOC111559531	111559531	transcript	XR_002740569.1	pseudogene	2	n.183-4952G>C
chrA1	10230928	A	G	PASS	intron_variant	MODIFIER	LOC111559531	111559531	transcript	XR_002740569.1	pseudogene	1	n.114-3022T>C
chrA1	10232195	A	C	PASS	intron_variant	MODIFIER	LOC111559531	111559531	transcript	XR_002740569.1	pseudogene	1	n.114-4289T>G
chrA1	10234501	C	T	PASS	upstream_gene_variant	MODIFIER	LOC109497276	109497276	transcript	XR_002153385.2	pseudogene	-1	n.-3374C>T
chrA1	10234501	C	T	PASS	upstream_gene_variant	MODIFIER	LOC109497276	109497276	transcript	XR_002740568.1	pseudogene	-1	n.-3360C>T
chrA1	10234501	C	T	PASS	intron_variant	MODIFIER	LOC111559531	111559531	transcript	XR_002740569.1	pseudogene	1	n.113+3027G>A
chrA1	10239432	T	C	PASS	upstream_gene_variant	MODIFIER	LOC111559531	111559531	transcript	XR_002740569.1	pseudogene	-1	n.-1792A>G
chrA1	10239432	T	C	PASS	intron_variant	MODIFIER	LOC109497276	109497276	transcript	XR_002153385.2	pseudogene	1	n.73+1485T>C
chrA1	10239432	T	C	PASS	intron_variant	MODIFIER	LOC109497276	109497276	transcript	XR_002740568.1	pseudogene	1	n.87+1485T>C
chrA1	10241144	C	T	PASS	upstream_gene_variant	MODIFIER	LOC111559531	111559531	transcript	XR_002740569.1	pseudogene	-1	n.-3504G>A
chrA1	10241144	C	T	PASS	intron_variant	MODIFIER	LOC109497276	109497276	transcript	XR_002153385.2	pseudogene	1	n.73+3197C>T
chrA1	10241144	C	T	PASS	intron_variant	MODIFIER	LOC109497276	109497276	transcript	XR_002740568.1	pseudogene	1	n.87+3197C>T
chrA1	10393365	CCCCAGTCACCCCCCCCCCCCCCCCAGGGTGTCCCTG	C	PASS	intron_variant	MODIFIER	B3GLCT	101081856	transcript	XM_023250518.1	protein_coding	1	c.77-5488_77-5453delCCCAGTCACCCCCCCCCCCCCCCCAGGGTGTCCCTG
chrA1	10441969	C	CA	PASS	upstream_gene_variant	MODIFIER	LOC109497302	109497302	transcript	XR_002740586.1	pseudogene	-1	n.-4472_-4471insT
chrA1	10441969	C	CA	PASS	intron_variant	MODIFIER	B3GLCT	101081856	transcript	XM_023250518.1	protein_coding	7	c.603-3344_603-3343insA
chrA1	10441969	C	CA	PASS	intron_variant	MODIFIER	B3GLCT	101081856	transcript	XM_023250520.1	protein_coding	7	c.297-3344_297-3343insA
chrA1	10441969	C	CA	PASS	intron_variant	MODIFIER	B3GLCT	101081856	transcript	XM_023250525.1	protein_coding	5	c.297-3344_297-3343insA
chrA1	10444959	T	TTTG	PASS	downstream_gene_variant	MODIFIER	LOC109497301	109497301	transcript	XR_002153413.2	pseudogene	-1	n.*3081_*3082insCAA
chrA1	10444959	T	TTTG	PASS	intron_variant	MODIFIER	B3GLCT	101081856	transcript	XM_023250518.1	protein_coding	7	c.603-354_603-353insTTG
chrA1	10444959	T	TTTG	PASS	intron_variant	MODIFIER	B3GLCT	101081856	transcript	XM_023250520.1	protein_coding	7	c.297-354_297-353insTTG
chrA1	10444959	T	TTTG	PASS	intron_variant	MODIFIER	B3GLCT	101081856	transcript	XM_023250525.1	protein_coding	5	c.297-354_297-353insTTG
chrA1	10832086	G	C	PASS	intron_variant	MODIFIER	RXFP2	101101184	transcript	XM_023257316.1	protein_coding	1	c.52+24368G>C
chrA1	11864553	G	A	PASS	intron_variant	MODIFIER	PDS5B	101082367	transcript	XM_023250592.1	protein_coding	10	c.1057+178G>A
chrA1	11864553	G	A	PASS	intron_variant	MODIFIER	PDS5B	101082367	transcript	XM_023250597.1	protein_coding	10	c.1057+178G>A
chrA1	11864553	G	A	PASS	intron_variant	MODIFIER	PDS5B	101082367	transcript	XM_023250605.1	protein_coding	10	c.1057+178G>A
chrA1	11864553	G	A	PASS	intron_variant	MODIFIER	PDS5B	101082367	transcript	XM_023250593.1	protein_coding	10	c.1057+178G>A
chrA1	11864553	G	A	PASS	intron_variant	MODIFIER	PDS5B	101082367	transcript	XM_023250601.1	protein_coding	10	c.1057+178G>A
chrA1	11864563	G	A	PASS	intron_variant	MODIFIER	PDS5B	101082367	transcript	XM_023250592.1	protein_coding	10	c.1057+188G>A
chrA1	11864563	G	A	PASS	intron_variant	MODIFIER	PDS5B	101082367	transcript	XM_023250597.1	protein_coding	10	c.1057+188G>A
chrA1	11864563	G	A	PASS	intron_variant	MODIFIER	PDS5B	101082367	transcript	XM_023250605.1	protein_coding	10	c.1057+188G>A
chrA1	11864563	G	A	PASS	intron_variant	MODIFIER	PDS5B	101082367	transcript	XM_023250593.1	protein_coding	10	c.1057+188G>A
chrA1	11864563	G	A	PASS	intron_variant	MODIFIER	PDS5B	101082367	transcript	XM_023250601.1	protein_coding	10	c.1057+188G>A
chrA1	12001238	A	T	PASS	intergenic_region	MODIFIER	PDS5B-LOC109497366	101082367-109497366	intergenic_region	101082367-109497366		-1	n.12001238A>T
chrA1	12157922	T	TC	PASS	intergenic_region	MODIFIER	LOC109497357-KL	109497357-101082617	intergenic_region	109497357-101082617		-1	n.12157922_12157923insC
chrA1	21758514	C	G	PASS	intron_variant	MODIFIER	KPNA3	101099351	transcript	XM_023251315.1	protein_coding	1	c.70-11282C>G
chrA1	22429276	T	A	PASS	intron_variant	MODIFIER	FNDC3A	101100857	transcript	XM_023251397.1	protein_coding	1	c.-40+10956A>T
chrA1	22429276	T	A	PASS	intron_variant	MODIFIER	FNDC3A	101100857	transcript	XM_023251406.1	protein_coding	1	c.-40+11658A>T
chrA1	22429276	T	A	PASS	intron_variant	MODIFIER	FNDC3A	101100857	transcript	XM_023251404.1	protein_coding	1	c.-40+12456A>T
chrA1	22429276	T	A	PASS	intron_variant	MODIFIER	FNDC3A	101100857	transcript	XM_023251412.1	protein_coding	1	c.-40+11658A>T
chrA1	22681662	G	A	PASS	intron_variant	MODIFIER	CYSLTR2	102901653	transcript	XM_006927270.4	protein_coding	1	c.-49-11415C>T
chrA1	22681662	G	A	PASS	intron_variant	MODIFIER	CYSLTR2	102901653	transcript	XM_023251419.1	protein_coding	1	c.-120-5380C>T
chrA1	23399873	C	A	PASS	intergenic_region	MODIFIER	SUCLA2-LOC109497998	101096373-109497998	intergenic_region	101096373-109497998		-1	n.23399873C>A
chrA1	24513833	T	C	PASS	intron_variant	MODIFIER	LRCH1	727691	transcript	XM_019813191.2	protein_coding	3	c.588+1859A>G
chrA1	24513833	T	C	PASS	intron_variant	MODIFIER	LRCH1	727691	transcript	XM_011288570.3	protein_coding	3	c.588+1859A>G
chrA1	24513833	T	C	PASS	intron_variant	MODIFIER	LRCH1	727691	transcript	XM_023239734.1	protein_coding	3	c.588+1859A>G
chrA1	24513833	T	C	PASS	intron_variant	MODIFIER	LRCH1	727691	transcript	XM_011288548.3	protein_coding	3	c.588+1859A>G
chrA1	24513833	T	C	PASS	intron_variant	MODIFIER	LRCH1	727691	transcript	XM_023240296.1	protein_coding	3	c.588+1859A>G
chrA1	25470880	AGGGAGAGGGAGAGGGAGAGGGAGAGGGAGGGGGAGGGGGAGGGGGAGAGGGAGGGGGAGGGGGAGG	A	PASS	downstream_gene_variant	MODIFIER	COG3	101082871	transcript	XM_019826762.2	protein_coding	-1	c.*2082_*2147delCCTCCCCCTCCCCCTCCCTCTCCCCCTCCCCCTCCCCCTCCCTCTCCCTCTCCCTCTCCCTCTCCC
chrA1	25470880	AGGGAGAGGGAGAGGGAGAGGGAGAGGGAGGGGGAGGGGGAGGGGGAGAGGGAGGGGGAGGGGGAGG	A	PASS	intron_variant	MODIFIER	COG3	101082871	transcript	XM_003980400.5	protein_coding	22	c.2457+590_2457+655delCCTCCCCCTCCCCCTCCCTCTCCCCCTCCCCCTCCCCCTCCCTCTCCCTCTCCCTCTCCCTCTCCC
chrA1	25470880	AGGGAGAGGGAGAGGGAGAGGGAGAGGGAGGGGGAGGGGGAGGGGGAGAGGGAGGGGGAGGGGGAGG	A	PASS	intron_variant	MODIFIER	COG3	101082871	transcript	XM_006927301.4	protein_coding	22	c.2400+590_2400+655delCCTCCCCCTCCCCCTCCCTCTCCCCCTCCCCCTCCCCCTCCCTCTCCCTCTCCCTCTCCCTCTCCC
chrA1	25636245	A	T	PASS	upstream_gene_variant	MODIFIER	TPT1	101083564	transcript	XM_003980403.5	protein_coding	-1	c.-1235A>T
chrA1	25636245	A	T	PASS	upstream_gene_variant	MODIFIER	LOC111557013	111557013	transcript	XR_002736741.1	pseudogene	-1	n.-4532A>T
chrA1	25636245	A	T	PASS	downstream_gene_variant	MODIFIER	LOC109498069	109498069	transcript	XR_002154650.2	pseudogene	-1	n.*1548A>T
chrA1	25636245	A	T	PASS	intron_variant	MODIFIER	LOC109498076	109498076	transcript	XR_002741134.1	pseudogene	1	n.83+936T>A
chrA1	25636245	A	T	PASS	intron_variant	MODIFIER	LOC109498076	109498076	transcript	XR_002741133.1	pseudogene	1	n.83+936T>A
chrA1	25641860	AGGCCC	A	PASS	upstream_gene_variant	MODIFIER	LOC109498076	109498076	transcript	XR_002741134.1	pseudogene	-1	n.-4602_-4598delGGGCC
chrA1	25641860	AGGCCC	A	PASS	upstream_gene_variant	MODIFIER	LOC111557014	111557014	transcript	XR_002736745.1	pseudogene	-1	n.-108_-104delGGCCC
chrA1	25641860	AGGCCC	A	PASS	upstream_gene_variant	MODIFIER	LOC109498076	109498076	transcript	XR_002741133.1	pseudogene	-1	n.-4602_-4598delGGGCC
chrA1	25641860	AGGCCC	A	PASS	downstream_gene_variant	MODIFIER	TPT1	101083564	transcript	XM_003980403.5	protein_coding	-1	c.*881_*885delGGCCC
chrA1	25641860	AGGCCC	A	PASS	downstream_gene_variant	MODIFIER	LOC111557013	111557013	transcript	XR_002736741.1	pseudogene	-1	n.*955_*959delGGCCC
chrA1	25641860	AGGCCC	A	PASS	intergenic_region	MODIFIER	TPT1-LOC111557014	101083564-111557014	intergenic_region	101083564-111557014		-1	n.25641861_25641865delGGCCC
chrA1	25765623	T	C	PASS	intron_variant	MODIFIER	GTF2F2	101083822	transcript	XM_003980404.5	protein_coding	4	c.305-9571A>G
chrA1	25765623	T	C	PASS	intron_variant	MODIFIER	KCTD4	101084080	transcript	XM_003980405.5	protein_coding	1	c.-186+2078T>C
chrA1	25765623	T	C	PASS	intron_variant	MODIFIER	GTF2F2	101083822	transcript	XM_019826870.2	protein_coding	4	c.287-9571A>G
chrA1	25765623	T	C	PASS	intron_variant	MODIFIER	KCTD4	101084080	transcript	XM_019826861.2	protein_coding	1	c.-186+2221T>C
chrA1	25765623	T	C	PASS	intron_variant	MODIFIER	KCTD4	101084080	transcript	XM_019826857.2	protein_coding	2	c.-186+2078T>C
chrA1	26905574	T	C	PASS	intergenic_region	MODIFIER	LOC102900805-LACC1	102900805-101086030	intergenic_region	102900805-101086030		-1	n.26905574T>C
chrA1	26905578	T	C	PASS	intergenic_region	MODIFIER	LOC102900805-LACC1	102900805-101086030	intergenic_region	102900805-101086030		-1	n.26905578T>C
chrA1	26905582	T	C	PASS	intergenic_region	MODIFIER	LOC102900805-LACC1	102900805-101086030	intergenic_region	102900805-101086030		-1	n.26905582T>C
chrA1	26999184	C	T	PASS	intron_variant	MODIFIER	CCDC122	101086530	transcript	XR_002741185.1	pseudogene	6	n.1069-1573C>T
chrA1	26999184	C	T	PASS	intron_variant	MODIFIER	CCDC122	101086530	transcript	XR_002741186.1	pseudogene	6	n.3696-1573C>T
chrA1	26999184	C	T	PASS	intron_variant	MODIFIER	CCDC122	101086530	transcript	XR_002741187.1	pseudogene	5	n.3573-1573C>T
chrA1	27245552	A	G	PASS	intron_variant	MODIFIER	ENOX1	101089320	transcript	XM_019827068.2	protein_coding	3	c.-204+49495A>G
chrA1	27245552	A	G	PASS	intron_variant	MODIFIER	ENOX1	101089320	transcript	XM_023251831.1	protein_coding	4	c.-204+49495A>G
chrA1	27245552	A	G	PASS	intron_variant	MODIFIER	ENOX1	101089320	transcript	XM_023251825.1	protein_coding	4	c.-204+49495A>G
chrA1	27245552	A	G	PASS	intron_variant	MODIFIER	ENOX1	101089320	transcript	XM_023251835.1	protein_coding	4	c.-204+49495A>G
chrA1	27245552	A	G	PASS	intron_variant	MODIFIER	ENOX1	101089320	transcript	XM_019827075.2	protein_coding	2	c.-203-66013A>G
chrA1	27245552	A	G	PASS	intron_variant	MODIFIER	ENOX1	101089320	transcript	XM_023251799.1	protein_coding	4	c.-204+49495A>G
chrA1	27245552	A	G	PASS	intron_variant	MODIFIER	ENOX1	101089320	transcript	XM_023251815.1	protein_coding	4	c.-204+49495A>G
chrA1	27245552	A	G	PASS	intron_variant	MODIFIER	ENOX1	101089320	transcript	XM_023251820.1	protein_coding	4	c.-204+49495A>G
chrA1	27245552	A	G	PASS	intron_variant	MODIFIER	ENOX1	101089320	transcript	XM_023251828.1	protein_coding	4	c.-204+49495A>G
chrA1	27245552	A	G	PASS	intron_variant	MODIFIER	ENOX1	101089320	transcript	XM_023251834.1	protein_coding	4	c.-276+49495A>G
chrA1	27245552	A	G	PASS	intron_variant	MODIFIER	ENOX1	101089320	transcript	XM_023251807.1	protein_coding	4	c.-204+49495A>G
chrA1	27245556	A	G	PASS	intron_variant	MODIFIER	ENOX1	101089320	transcript	XM_019827068.2	protein_coding	3	c.-204+49499A>G
chrA1	27245556	A	G	PASS	intron_variant	MODIFIER	ENOX1	101089320	transcript	XM_023251831.1	protein_coding	4	c.-204+49499A>G
chrA1	27245556	A	G	PASS	intron_variant	MODIFIER	ENOX1	101089320	transcript	XM_023251825.1	protein_coding	4	c.-204+49499A>G
chrA1	27245556	A	G	PASS	intron_variant	MODIFIER	ENOX1	101089320	transcript	XM_023251835.1	protein_coding	4	c.-204+49499A>G
chrA1	27245556	A	G	PASS	intron_variant	MODIFIER	ENOX1	101089320	transcript	XM_019827075.2	protein_coding	2	c.-203-66009A>G
chrA1	27245556	A	G	PASS	intron_variant	MODIFIER	ENOX1	101089320	transcript	XM_023251799.1	protein_coding	4	c.-204+49499A>G
chrA1	27245556	A	G	PASS	intron_variant	MODIFIER	ENOX1	101089320	transcript	XM_023251815.1	protein_coding	4	c.-204+49499A>G
chrA1	27245556	A	G	PASS	intron_variant	MODIFIER	ENOX1	101089320	transcript	XM_023251820.1	protein_coding	4	c.-204+49499A>G
chrA1	27245556	A	G	PASS	intron_variant	MODIFIER	ENOX1	101089320	transcript	XM_023251828.1	protein_coding	4	c.-204+49499A>G
chrA1	27245556	A	G	PASS	intron_variant	MODIFIER	ENOX1	101089320	transcript	XM_023251834.1	protein_coding	4	c.-276+49499A>G
chrA1	27245556	A	G	PASS	intron_variant	MODIFIER	ENOX1	101089320	transcript	XM_023251807.1	protein_coding	4	c.-204+49499A>G
chrA1	27671576	C	T	PASS	intergenic_region	MODIFIER	ENOX1-DNAJC15	101089320-101087037	intergenic_region	101089320-101087037		-1	n.27671576C>T
chrA1	31457563	T	C	PASS	intergenic_region	MODIFIER	LOC101092819-LOC111556986	101092819-111556986	intergenic_region	101092819-111556986		-1	n.31457563T>C
chrA1	31478581	A	ACT	PASS	intergenic_region	MODIFIER	LOC101092819-LOC111556986	101092819-111556986	intergenic_region	101092819-111556986		-1	n.31478581_31478582insCT
chrA1	31478584	TA	T	PASS	intergenic_region	MODIFIER	LOC101092819-LOC111556986	101092819-111556986	intergenic_region	101092819-111556986		-1	n.31478585delA
chrA1	31478594	TA	T	PASS	intergenic_region	MODIFIER	LOC101092819-LOC111556986	101092819-111556986	intergenic_region	101092819-111556986		-1	n.31478595delA
chrA1	32045754	AT	A	PASS	downstream_gene_variant	MODIFIER	LOC109498249	109498249	transcript	XR_002154971.2	pseudogene	-1	n.*3020delT
chrA1	32045754	AT	A	PASS	intergenic_region	MODIFIER	LOC109498249-LOC111556987	109498249-111556987	intergenic_region	109498249-111556987		-1	n.32045755delT
chrA1	32240605	TA	T	PASS	intergenic_region	MODIFIER	LOC111556987-LOC111556764	111556987-111556764	intergenic_region	111556987-111556764		-1	n.32240606delA
chrA1	33053547	C	CTCTCTCTCTCTCTCTCTGTCTCTGCTCTTGTCCTGCTTGTGCATGTGCGCGCTCTG	PASS	intergenic_region	MODIFIER	LOC101093574-LOC101094319	101093574-101094319	intergenic_region	101093574-101094319		-1	n.33053547_33053548insTCTCTCTCTCTCTCTCTGTCTCTGCTCTTGTCCTGCTTGTGCATGTGCGCGCTCTG
chrA1	34300011	G	A	PASS	intergenic_region	MODIFIER	LOC101094074-LOC101095306	101094074-101095306	intergenic_region	101094074-101095306		-1	n.34300011G>A
chrA1	34766151	TA	T	PASS	intergenic_region	MODIFIER	LOC101094074-LOC101095306	101094074-101095306	intergenic_region	101094074-101095306		-1	n.34766152delA
chrA1	34915701	TATATATATAC	T	PASS	intergenic_region	MODIFIER	LOC101095306-LOC111559877	101095306-111559877	intergenic_region	101095306-111559877		-1	n.34915702_34915711delATATATATAC
chrA1	38742528	TTTC	T	PASS	intergenic_region	MODIFIER	LOC101098510-LOC111557056	101098510-111557056	intergenic_region	101098510-111557056		-1	n.38742529_38742531delTTC
chrA1	38767526	G	A	PASS	intergenic_region	MODIFIER	LOC101098510-LOC111557056	101098510-111557056	intergenic_region	101098510-111557056		-1	n.38767526G>A
chrA1	38767723	TA	T	PASS	intergenic_region	MODIFIER	LOC101098510-LOC111557056	101098510-111557056	intergenic_region	101098510-111557056		-1	n.38767724delA
chrA1	38768072	C	T	PASS	intergenic_region	MODIFIER	LOC101098510-LOC111557056	101098510-111557056	intergenic_region	101098510-111557056		-1	n.38768072C>T
chrA1	40289408	G	A	PASS	intergenic_region	MODIFIER	LOC111557070-LOC101101024	111557070-101101024	intergenic_region	111557070-101101024		-1	n.40289408G>A
chrA1	40468273	T	TGTATATAC	PASS	intergenic_region	MODIFIER	LOC111557070-LOC101101024	111557070-101101024	intergenic_region	111557070-101101024		-1	n.40468273_40468274insGTATATAC
chrA1	41144548	G	T	PASS	intergenic_region	MODIFIER	LOC109498326-LOC111556747	109498326-111556747	intergenic_region	109498326-111556747		-1	n.41144548G>T
chrA1	41148373	A	G	PASS	intergenic_region	MODIFIER	LOC109498326-LOC111556747	109498326-111556747	intergenic_region	109498326-111556747		-1	n.41148373A>G
chrA1	43858493	AATTC	A	PASS	intergenic_region	MODIFIER	LOC101080605-LOC101099770	101080605-101099770	intergenic_region	101080605-101099770		-1	n.43858494_43858497delATTC
chrA1	46249464	A	AGGAAG	PASS	intergenic_region	MODIFIER	LOC101083644-DACH1	101083644-101084158	intergenic_region	101083644-101084158		-1	n.46249464_46249465insGGAAG
chrA1	46596432	A	AAAAAAAAAAAC	PASS	intron_variant	MODIFIER	DACH1	101084158	transcript	XM_019827867.2	protein_coding	2	c.819-61853_819-61852insGTTTTTTTTTT
chrA1	49060151	G	A	PASS	intergenic_region	MODIFIER	LOC109498473-TBC1D4	109498473-101100706	intergenic_region	109498473-101100706		-1	n.49060151G>A
chrA1	49060153	G	A	PASS	intergenic_region	MODIFIER	LOC109498473-TBC1D4	109498473-101100706	intergenic_region	109498473-101100706		-1	n.49060153G>A
chrA1	49910188	T	TC	PASS	intron_variant	MODIFIER	TBC1D4	101100706	transcript	XM_023252267.1	protein_coding	2	c.499-44405_499-44404insG
chrA1	49910198	T	A	PASS	intron_variant	MODIFIER	TBC1D4	101100706	transcript	XM_023252267.1	protein_coding	2	c.499-44414A>T
chrA1	50063082	G	A	PASS	intron_variant	MODIFIER	UCHL3	101083135	transcript	XM_019828102.1	protein_coding	6	c.474+3329G>A
chrA1	50063082	G	A	PASS	intron_variant	MODIFIER	UCHL3	101083135	transcript	XM_019828107.1	protein_coding	5	c.366+3329G>A
chrA1	50063082	G	A	PASS	intron_variant	MODIFIER	UCHL3	101083135	transcript	XM_003980447.5	protein_coding	6	c.474+3329G>A
chrA1	50063106	G	C	PASS	intron_variant	MODIFIER	UCHL3	101083135	transcript	XM_019828102.1	protein_coding	6	c.474+3353G>C
chrA1	50063106	G	C	PASS	intron_variant	MODIFIER	UCHL3	101083135	transcript	XM_019828107.1	protein_coding	5	c.366+3353G>C
chrA1	50063106	G	C	PASS	intron_variant	MODIFIER	UCHL3	101083135	transcript	XM_003980447.5	protein_coding	6	c.474+3353G>C
chrA1	50390208	G	T	PASS	intron_variant	MODIFIER	LOC109498616	109498616	transcript	XR_002741580.1	pseudogene	1	n.126+32658G>T
chrA1	50390219	CT	C	PASS	intron_variant	MODIFIER	LOC109498616	109498616	transcript	XR_002741580.1	pseudogene	1	n.126+32670delT
chrA1	50390221	G	C	PASS	intron_variant	MODIFIER	LOC109498616	109498616	transcript	XR_002741580.1	pseudogene	1	n.126+32671G>C
chrA1	50402529	C	A	PASS	intron_variant	MODIFIER	LOC109498616	109498616	transcript	XR_002741580.1	pseudogene	1	n.126+44979C>A
chrA1	56864609	A	ACACACACACG	PASS	intron_variant	MODIFIER	LOC101091991	101091991	transcript	101091991	pseudogene	2	n.245+23083_245+23084insCACACACACG
chrA1	57588180	AAAT	A	PASS	intergenic_region	MODIFIER	LOC101091749-LOC111556509	101091749-111556509	intergenic_region	101091749-111556509		-1	n.57588181_57588183delAAT
chrA1	58465694	C	G	PASS	downstream_gene_variant	MODIFIER	LOC111556999	111556999	transcript	XR_002736717.1	pseudogene	-1	n.*4924C>G
chrA1	58465694	C	G	PASS	intergenic_region	MODIFIER	LOC111556999-LOC111560056	111556999-111560056	intergenic_region	111556999-111560056		-1	n.58465694C>G
chrA1	58465695	T	C	PASS	downstream_gene_variant	MODIFIER	LOC111556999	111556999	transcript	XR_002736717.1	pseudogene	-1	n.*4925T>C
chrA1	58465695	T	C	PASS	intergenic_region	MODIFIER	LOC111556999-LOC111560056	111556999-111560056	intergenic_region	111556999-111560056		-1	n.58465695T>C
chrA1	58890264	AAAG	A	PASS	intergenic_region	MODIFIER	LOC111556999-LOC111560056	111556999-111560056	intergenic_region	111556999-111560056		-1	n.58890265_58890267delAAG
chrA1	59507021	T	C	PASS	intergenic_region	MODIFIER	SLITRK6-LOC101092984	101092730-101092984	intergenic_region	101092730-101092984		-1	n.59507021T>C
chrA1	59577395	C	G	PASS	intergenic_region	MODIFIER	LOC101092984-LOC101093235	101092984-101093235	intergenic_region	101092984-101093235		-1	n.59577395C>G
chrA1	60698030	T	G	PASS	intergenic_region	MODIFIER	LOC109499433-LOC101093984	109499433-101093984	intergenic_region	109499433-101093984		-1	n.60698030T>G
chrA1	60783672	G	A	PASS	intron_variant	MODIFIER	LOC101093984	101093984	transcript	XR_002741700.1	pseudogene	5	n.477+583C>T
chrA1	60783672	G	A	PASS	intron_variant	MODIFIER	LOC101093984	101093984	transcript	XR_002741699.1	pseudogene	4	n.404+7177C>T
chrA1	60940631	G	T	PASS	intron_variant	MODIFIER	LOC101093984	101093984	transcript	XR_002741700.1	pseudogene	2	n.130+34941C>A
chrA1	60940631	G	T	PASS	intron_variant	MODIFIER	LOC101093984	101093984	transcript	XR_002741699.1	pseudogene	2	n.130+34941C>A
chrA1	61145999	C	A	PASS	intergenic_region	MODIFIER	LOC101093984-LOC111556882	101093984-111556882	intergenic_region	101093984-111556882		-1	n.61145999C>A
chrA1	61343274	T	C	PASS	intergenic_region	MODIFIER	LOC101093984-LOC111556882	101093984-111556882	intergenic_region	101093984-111556882		-1	n.61343274T>C
chrA1	61343275	C	T	PASS	intergenic_region	MODIFIER	LOC101093984-LOC111556882	101093984-111556882	intergenic_region	101093984-111556882		-1	n.61343275C>T
chrA1	61361281	C	T	PASS	intergenic_region	MODIFIER	LOC101093984-LOC111556882	101093984-111556882	intergenic_region	101093984-111556882		-1	n.61361281C>T
chrA1	61408175	TATAA	T	PASS	intergenic_region	MODIFIER	LOC101093984-LOC111556882	101093984-111556882	intergenic_region	101093984-111556882		-1	n.61408176_61408179delATAA
chrA1	61411536	A	AT	PASS	intergenic_region	MODIFIER	LOC101093984-LOC111556882	101093984-111556882	intergenic_region	101093984-111556882		-1	n.61411536_61411537insT
chrA1	61422511	G	T	PASS	intergenic_region	MODIFIER	LOC101093984-LOC111556882	101093984-111556882	intergenic_region	101093984-111556882		-1	n.61422511G>T
chrA1	61437603	A	G	PASS	intergenic_region	MODIFIER	LOC101093984-LOC111556882	101093984-111556882	intergenic_region	101093984-111556882		-1	n.61437603A>G
chrA1	61437604	C	A	PASS	intergenic_region	MODIFIER	LOC101093984-LOC111556882	101093984-111556882	intergenic_region	101093984-111556882		-1	n.61437604C>A
chrA1	61438832	G	A	PASS	intergenic_region	MODIFIER	LOC101093984-LOC111556882	101093984-111556882	intergenic_region	101093984-111556882		-1	n.61438832G>A
chrA1	61443962	T	A	PASS	intergenic_region	MODIFIER	LOC101093984-LOC111556882	101093984-111556882	intergenic_region	101093984-111556882		-1	n.61443962T>A
chrA1	61462098	A	AAC	PASS	intergenic_region	MODIFIER	LOC101093984-LOC111556882	101093984-111556882	intergenic_region	101093984-111556882		-1	n.61462098_61462099insAC
chrA1	61496901	A	T	PASS	intergenic_region	MODIFIER	LOC101093984-LOC111556882	101093984-111556882	intergenic_region	101093984-111556882		-1	n.61496901A>T
chrA1	61569207	G	A	PASS	intergenic_region	MODIFIER	LOC101093984-LOC111556882	101093984-111556882	intergenic_region	101093984-111556882		-1	n.61569207G>A
chrA1	61580412	AG	A	PASS	intergenic_region	MODIFIER	LOC101093984-LOC111556882	101093984-111556882	intergenic_region	101093984-111556882		-1	n.61580413delG
chrA1	61586414	G	A	PASS	intergenic_region	MODIFIER	LOC101093984-LOC111556882	101093984-111556882	intergenic_region	101093984-111556882		-1	n.61586414G>A
chrA1	61593179	C	T	PASS	intergenic_region	MODIFIER	LOC101093984-LOC111556882	101093984-111556882	intergenic_region	101093984-111556882		-1	n.61593179C>T
chrA1	61605485	C	T	PASS	intergenic_region	MODIFIER	LOC101093984-LOC111556882	101093984-111556882	intergenic_region	101093984-111556882		-1	n.61605485C>T
chrA1	61610159	G	C	PASS	intergenic_region	MODIFIER	LOC101093984-LOC111556882	101093984-111556882	intergenic_region	101093984-111556882		-1	n.61610159G>C
chrA1	61615089	C	A	PASS	intergenic_region	MODIFIER	LOC101093984-LOC111556882	101093984-111556882	intergenic_region	101093984-111556882		-1	n.61615089C>A
chrA1	61914543	A	G	PASS	intergenic_region	MODIFIER	LOC101093984-LOC111556882	101093984-111556882	intergenic_region	101093984-111556882		-1	n.61914543A>G
chrA1	62266130	C	T	PASS	upstream_gene_variant	MODIFIER	LOC111557078	111557078	transcript	111557078	pseudogene	-1	n.-490C>T
chrA1	62266130	C	T	PASS	intron_variant	MODIFIER	LOC109498814	109498814	transcript	XR_002155762.1	pseudogene	1	n.236-10452G>A
chrA1	62494528	C	A	PASS	intergenic_region	MODIFIER	LOC109498814-LOC111560123	109498814-111560123	intergenic_region	109498814-111560123		-1	n.62494528C>A
chrA1	62654293	G	A	PASS	intergenic_region	MODIFIER	LOC109498814-LOC111560123	109498814-111560123	intergenic_region	109498814-111560123		-1	n.62654293G>A
chrA1	62655197	T	C	PASS	intergenic_region	MODIFIER	LOC109498814-LOC111560123	109498814-111560123	intergenic_region	109498814-111560123		-1	n.62655197T>C
chrA1	62954897	G	A	PASS	intergenic_region	MODIFIER	LOC111560123-LOC111556530	111560123-111556530	intergenic_region	111560123-111556530		-1	n.62954897G>A
chrA1	63002461	C	T	PASS	intergenic_region	MODIFIER	LOC111560123-LOC111556530	111560123-111556530	intergenic_region	111560123-111556530		-1	n.63002461C>T
chrA1	63003007	T	C	PASS	intergenic_region	MODIFIER	LOC111560123-LOC111556530	111560123-111556530	intergenic_region	111560123-111556530		-1	n.63003007T>C
chrA1	63350778	A	G	PASS	intergenic_region	MODIFIER	LOC111556708-LOC109492621	111556708-109492621	intergenic_region	111556708-109492621		-1	n.63350778A>G
chrA1	63367033	G	A	PASS	intergenic_region	MODIFIER	LOC111556708-LOC109492621	111556708-109492621	intergenic_region	111556708-109492621		-1	n.63367033G>A
chrA1	63407392	C	A	PASS	intergenic_region	MODIFIER	LOC111556708-LOC109492621	111556708-109492621	intergenic_region	111556708-109492621		-1	n.63407392C>A
chrA1	63413679	A	G	PASS	intergenic_region	MODIFIER	LOC111556708-LOC109492621	111556708-109492621	intergenic_region	111556708-109492621		-1	n.63413679A>G
chrA1	63432297	T	C	PASS	intergenic_region	MODIFIER	LOC111556708-LOC109492621	111556708-109492621	intergenic_region	111556708-109492621		-1	n.63432297T>C
chrA1	63433867	G	T	PASS	intergenic_region	MODIFIER	LOC111556708-LOC109492621	111556708-109492621	intergenic_region	111556708-109492621		-1	n.63433867G>T
chrA1	63453069	A	T	PASS	intergenic_region	MODIFIER	LOC111556708-LOC109492621	111556708-109492621	intergenic_region	111556708-109492621		-1	n.63453069A>T
chrA1	63467862	A	T	PASS	intergenic_region	MODIFIER	LOC111556708-LOC109492621	111556708-109492621	intergenic_region	111556708-109492621		-1	n.63467862A>T
chrA1	63482686	C	T	PASS	intergenic_region	MODIFIER	LOC111556708-LOC109492621	111556708-109492621	intergenic_region	111556708-109492621		-1	n.63482686C>T
chrA1	63490852	C	T	PASS	intergenic_region	MODIFIER	LOC111556708-LOC109492621	111556708-109492621	intergenic_region	111556708-109492621		-1	n.63490852C>T
chrA1	63504299	T	G	PASS	intergenic_region	MODIFIER	LOC111556708-LOC109492621	111556708-109492621	intergenic_region	111556708-109492621		-1	n.63504299T>G
chrA1	63522844	C	T	PASS	intergenic_region	MODIFIER	LOC111556708-LOC109492621	111556708-109492621	intergenic_region	111556708-109492621		-1	n.63522844C>T
chrA1	63532541	G	A	PASS	intergenic_region	MODIFIER	LOC111556708-LOC109492621	111556708-109492621	intergenic_region	111556708-109492621		-1	n.63532541G>A
chrA1	63536038	G	C	PASS	intergenic_region	MODIFIER	LOC111556708-LOC109492621	111556708-109492621	intergenic_region	111556708-109492621		-1	n.63536038G>C
chrA1	63543137	T	C	PASS	intergenic_region	MODIFIER	LOC111556708-LOC109492621	111556708-109492621	intergenic_region	111556708-109492621		-1	n.63543137T>C
chrA1	63625854	T	C	PASS	intergenic_region	MODIFIER	LOC111556708-LOC109492621	111556708-109492621	intergenic_region	111556708-109492621		-1	n.63625854T>C
chrA1	63643804	C	T	PASS	intron_variant	MODIFIER	LOC109492621	109492621	transcript	XR_002741628.1	pseudogene	1	n.80-1814C>T
chrA1	63644424	G	A	PASS	intron_variant	MODIFIER	LOC109492621	109492621	transcript	XR_002741628.1	pseudogene	1	n.80-1194G>A
chrA1	63669126	C	T	PASS	intergenic_region	MODIFIER	LOC109492621-GPC5	109492621-101094473	intergenic_region	109492621-101094473		-1	n.63669126C>T
chrA1	63688041	C	T	PASS	intergenic_region	MODIFIER	LOC109492621-GPC5	109492621-101094473	intergenic_region	109492621-101094473		-1	n.63688041C>T
chrA1	63689531	A	C	PASS	intergenic_region	MODIFIER	LOC109492621-GPC5	109492621-101094473	intergenic_region	109492621-101094473		-1	n.63689531A>C
chrA1	63690779	C	G	PASS	intergenic_region	MODIFIER	LOC109492621-GPC5	109492621-101094473	intergenic_region	109492621-101094473		-1	n.63690779C>G
chrA1	63692831	GT	G	PASS	intergenic_region	MODIFIER	LOC109492621-GPC5	109492621-101094473	intergenic_region	109492621-101094473		-1	n.63692832delT
chrA1	63694452	G	A	PASS	intergenic_region	MODIFIER	LOC109492621-GPC5	109492621-101094473	intergenic_region	109492621-101094473		-1	n.63694452G>A
chrA1	63701680	C	T	PASS	intergenic_region	MODIFIER	LOC109492621-GPC5	109492621-101094473	intergenic_region	109492621-101094473		-1	n.63701680C>T
chrA1	63706634	T	C	PASS	intergenic_region	MODIFIER	LOC109492621-GPC5	109492621-101094473	intergenic_region	109492621-101094473		-1	n.63706634T>C
chrA1	63715701	T	C	PASS	upstream_gene_variant	MODIFIER	GPC5	101094473	transcript	XM_011281029.3	protein_coding	-1	c.-1035T>C
chrA1	63715701	T	C	PASS	intergenic_region	MODIFIER	LOC109492621-GPC5	109492621-101094473	intergenic_region	109492621-101094473		-1	n.63715701T>C
chrA1	63718921	G	A	PASS	intron_variant	MODIFIER	GPC5	101094473	transcript	XM_011281029.3	protein_coding	1	c.466+1720G>A
chrA1	63794539	G	C	PASS	intron_variant	MODIFIER	GPC5	101094473	transcript	XM_011281029.3	protein_coding	2	c.628+35102G>C
chrA1	63821557	CT	C	PASS	upstream_gene_variant	MODIFIER	LOC111556710	111556710	transcript	XR_002736419.1	pseudogene	-1	n.-1080delT
chrA1	63821557	CT	C	PASS	intron_variant	MODIFIER	GPC5	101094473	transcript	XM_011281029.3	protein_coding	2	c.628+62121delT
chrA1	63828615	T	C	PASS	intron_variant	MODIFIER	GPC5	101094473	transcript	XM_011281029.3	protein_coding	2	c.628+69178T>C
chrA1	63850723	C	T	PASS	intron_variant	MODIFIER	GPC5	101094473	transcript	XM_011281029.3	protein_coding	2	c.628+91286C>T
chrA1	63866347	CG	C	PASS	intron_variant	MODIFIER	GPC5	101094473	transcript	XM_011281029.3	protein_coding	2	c.628+106911delG
chrA1	63970449	ATTAG	A	PASS	intron_variant	MODIFIER	GPC5	101094473	transcript	XM_011281029.3	protein_coding	2	c.629-20563_629-20560delTTAG
chrA1	63972808	A	G	PASS	intron_variant	MODIFIER	GPC5	101094473	transcript	XM_011281029.3	protein_coding	2	c.629-18205A>G
chrA1	63998639	C	T	PASS	intron_variant	MODIFIER	GPC5	101094473	transcript	XM_011281029.3	protein_coding	3	c.1323+6932C>T
chrA1	63999545	T	G	PASS	intron_variant	MODIFIER	GPC5	101094473	transcript	XM_011281029.3	protein_coding	3	c.1323+7838T>G
chrA1	64122183	A	C	PASS	intron_variant	MODIFIER	GPC5	101094473	transcript	XM_011281029.3	protein_coding	5	c.1583+67068A>C
chrA1	64141963	G	A	PASS	intron_variant	MODIFIER	GPC5	101094473	transcript	XM_011281029.3	protein_coding	5	c.1584-52322G>A
chrA1	64180318	T	C	PASS	intron_variant	MODIFIER	GPC5	101094473	transcript	XM_011281029.3	protein_coding	5	c.1584-13967T>C
chrA1	64257671	T	C	PASS	intron_variant	MODIFIER	GPC5	101094473	transcript	XM_011281029.3	protein_coding	6	c.1704+63266T>C
chrA1	64317324	T	C	PASS	intron_variant	MODIFIER	GPC5	101094473	transcript	XM_011281029.3	protein_coding	6	c.1705-82110T>C
chrA1	64334141	A	C	PASS	intron_variant	MODIFIER	GPC5	101094473	transcript	XM_011281029.3	protein_coding	6	c.1705-65293A>C
chrA1	64389726	A	T	PASS	intron_variant	MODIFIER	GPC5	101094473	transcript	XM_011281029.3	protein_coding	6	c.1705-9708A>T
chrA1	64472574	T	C	PASS	intron_variant	MODIFIER	GPC5	101094473	transcript	XM_011281029.3	protein_coding	7	c.1861+72984T>C
chrA1	64474504	TGA	T	PASS	intron_variant	MODIFIER	GPC5	101094473	transcript	XM_011281029.3	protein_coding	7	c.1861+74915_1861+74916delGA
chrA1	64495464	C	T	PASS	intron_variant	MODIFIER	GPC5	101094473	transcript	XM_011281029.3	protein_coding	7	c.1861+95874C>T
chrA1	64531466	C	G	PASS	intron_variant	MODIFIER	GPC5	101094473	transcript	XM_011281029.3	protein_coding	7	c.1861+131876C>G
chrA1	64545751	ATATAT	A	PASS	intron_variant	MODIFIER	GPC5	101094473	transcript	XM_011281029.3	protein_coding	7	c.1861+146162_1861+146166delTATAT
chrA1	64562448	C	CATTATAAAG	PASS	intron_variant	MODIFIER	GPC5	101094473	transcript	XM_011281029.3	protein_coding	7	c.1861+162858_1861+162859insATTATAAAG
chrA1	64562449	C	CTTTCATTATAAAGCTATCTGAAAGCAACCTA	PASS	intron_variant	MODIFIER	GPC5	101094473	transcript	XM_011281029.3	protein_coding	7	c.1861+162859_1861+162860insTTTCATTATAAAGCTATCTGAAAGCAACCTA
chrA1	64594773	C	CT	PASS	intron_variant	MODIFIER	GPC5	101094473	transcript	XM_011281029.3	protein_coding	7	c.1861+195183_1861+195184insT
chrA1	64642781	G	A	PASS	intron_variant	MODIFIER	GPC5	101094473	transcript	XM_011281029.3	protein_coding	7	c.1861+243191G>A
chrA1	64650521	T	A	PASS	intron_variant	MODIFIER	GPC5	101094473	transcript	XM_011281029.3	protein_coding	7	c.1861+250931T>A
chrA1	64741130	A	AT	PASS	intron_variant	MODIFIER	GPC5	101094473	transcript	XM_011281029.3	protein_coding	7	c.1861+341540_1861+341541insT
chrA1	64853191	TTCTA	T	PASS	intron_variant	MODIFIER	GPC5	101094473	transcript	XM_011281029.3	protein_coding	7	c.1862-285488_1862-285485delTCTA
chrA1	64859138	TTTTG	T	PASS	intron_variant	MODIFIER	GPC5	101094473	transcript	XM_011281029.3	protein_coding	7	c.1862-279541_1862-279538delTTTG
chrA1	64901898	C	T	PASS	intron_variant	MODIFIER	GPC5	101094473	transcript	XM_011281029.3	protein_coding	7	c.1862-236782C>T
chrA1	64998360	TAA	T	PASS	intron_variant	MODIFIER	GPC5	101094473	transcript	XM_011281029.3	protein_coding	7	c.1862-140319_1862-140318delAA
chrA1	65056563	C	T	PASS	intron_variant	MODIFIER	GPC5	101094473	transcript	XM_011281029.3	protein_coding	7	c.1862-82117C>T
chrA1	65078747	A	AT	PASS	intron_variant	MODIFIER	GPC5	101094473	transcript	XM_011281029.3	protein_coding	7	c.1862-59933_1862-59932insT
chrA1	65156403	G	A	PASS	intergenic_region	MODIFIER	GPC5-GPC6	101094473-101095873	intergenic_region	101094473-101095873		-1	n.65156403G>A
chrA1	65156404	A	T	PASS	intergenic_region	MODIFIER	GPC5-GPC6	101094473-101095873	intergenic_region	101094473-101095873		-1	n.65156404A>T
chrA1	65181739	G	A	PASS	intergenic_region	MODIFIER	GPC5-GPC6	101094473-101095873	intergenic_region	101094473-101095873		-1	n.65181739G>A
chrA1	65197499	C	T	PASS	intergenic_region	MODIFIER	GPC5-GPC6	101094473-101095873	intergenic_region	101094473-101095873		-1	n.65197499C>T
chrA1	65223852	A	G	PASS	intergenic_region	MODIFIER	GPC5-GPC6	101094473-101095873	intergenic_region	101094473-101095873		-1	n.65223852A>G
chrA1	65249964	C	T	PASS	intergenic_region	MODIFIER	GPC5-GPC6	101094473-101095873	intergenic_region	101094473-101095873		-1	n.65249964C>T
chrA1	65254482	A	C	PASS	intergenic_region	MODIFIER	GPC5-GPC6	101094473-101095873	intergenic_region	101094473-101095873		-1	n.65254482A>C
chrA1	65309643	C	T	PASS	intergenic_region	MODIFIER	GPC5-GPC6	101094473-101095873	intergenic_region	101094473-101095873		-1	n.65309643C>T
chrA1	65342388	G	A	PASS	intergenic_region	MODIFIER	GPC5-GPC6	101094473-101095873	intergenic_region	101094473-101095873		-1	n.65342388G>A
chrA1	65345572	G	A	PASS	intergenic_region	MODIFIER	GPC5-GPC6	101094473-101095873	intergenic_region	101094473-101095873		-1	n.65345572G>A
chrA1	65345599	T	G	PASS	intergenic_region	MODIFIER	GPC5-GPC6	101094473-101095873	intergenic_region	101094473-101095873		-1	n.65345599T>G
chrA1	65347883	T	C	PASS	intergenic_region	MODIFIER	GPC5-GPC6	101094473-101095873	intergenic_region	101094473-101095873		-1	n.65347883T>C
chrA1	65349596	GA	G	PASS	intergenic_region	MODIFIER	GPC5-GPC6	101094473-101095873	intergenic_region	101094473-101095873		-1	n.65349597delA
chrA1	65350704	A	ATATG	PASS	intergenic_region	MODIFIER	GPC5-GPC6	101094473-101095873	intergenic_region	101094473-101095873		-1	n.65350704_65350705insTATG
chrA1	65362339	C	T	PASS	intergenic_region	MODIFIER	GPC5-GPC6	101094473-101095873	intergenic_region	101094473-101095873		-1	n.65362339C>T
chrA1	65384663	T	G	PASS	intergenic_region	MODIFIER	GPC5-GPC6	101094473-101095873	intergenic_region	101094473-101095873		-1	n.65384663T>G
chrA1	65448798	C	A	PASS	upstream_gene_variant	MODIFIER	GPC6	101095873	transcript	XM_019828517.2	protein_coding	-1	c.-368C>A
chrA1	65448798	C	A	PASS	upstream_gene_variant	MODIFIER	GPC6	101095873	transcript	XM_011280573.2	protein_coding	-1	c.-368C>A
chrA1	65448798	C	A	PASS	intergenic_region	MODIFIER	GPC5-GPC6	101094473-101095873	intergenic_region	101094473-101095873		-1	n.65448798C>A
chrA1	65463031	C	T	PASS	intron_variant	MODIFIER	GPC6	101095873	transcript	XM_019828517.2	protein_coding	1	c.160+13706C>T
chrA1	65463031	C	T	PASS	intron_variant	MODIFIER	GPC6	101095873	transcript	XM_011280573.2	protein_coding	1	c.160+13706C>T
chrA1	65477298	AT	A	PASS	intron_variant	MODIFIER	GPC6	101095873	transcript	XM_019828517.2	protein_coding	1	c.160+27974delT
chrA1	65477298	AT	A	PASS	intron_variant	MODIFIER	GPC6	101095873	transcript	XM_011280573.2	protein_coding	1	c.160+27974delT
chrA1	65580320	TATTA	T	PASS	intron_variant	MODIFIER	GPC6	101095873	transcript	XM_019828517.2	protein_coding	1	c.160+130996_160+130999delATTA
chrA1	65580320	TATTA	T	PASS	intron_variant	MODIFIER	GPC6	101095873	transcript	XM_011280573.2	protein_coding	1	c.160+130996_160+130999delATTA
chrA1	66166019	T	C	PASS	intron_variant	MODIFIER	GPC6	101095873	transcript	XM_019828517.2	protein_coding	3	c.712-48581T>C
chrA1	66166019	T	C	PASS	intron_variant	MODIFIER	GPC6	101095873	transcript	XM_011280573.2	protein_coding	3	c.712-48581T>C
chrA1	66394640	C	T	PASS	intron_variant	MODIFIER	GPC6	101095873	transcript	XM_019828517.2	protein_coding	4	c.878-65867C>T
chrA1	66394640	C	T	PASS	intron_variant	MODIFIER	GPC6	101095873	transcript	XM_011280573.2	protein_coding	4	c.878-65867C>T
chrA1	66406894	G	A	PASS	intron_variant	MODIFIER	GPC6	101095873	transcript	XM_019828517.2	protein_coding	4	c.878-53613G>A
chrA1	66406894	G	A	PASS	intron_variant	MODIFIER	GPC6	101095873	transcript	XM_011280573.2	protein_coding	4	c.878-53613G>A
chrA1	66553880	T	C	PASS	intron_variant	MODIFIER	GPC6	101095873	transcript	XM_019828517.2	protein_coding	8	c.1319+5840T>C
chrA1	66553880	T	C	PASS	intron_variant	MODIFIER	GPC6	101095873	transcript	XM_011280573.2	protein_coding	7	c.1289+5840T>C
chrA1	66553881	C	G	PASS	intron_variant	MODIFIER	GPC6	101095873	transcript	XM_019828517.2	protein_coding	8	c.1319+5841C>G
chrA1	66553881	C	G	PASS	intron_variant	MODIFIER	GPC6	101095873	transcript	XM_011280573.2	protein_coding	7	c.1289+5841C>G
chrA1	66999686	G	T	PASS	intergenic_region	MODIFIER	LOC109498862-ABCC4	109498862-101096129	intergenic_region	109498862-101096129		-1	n.66999686G>T
chrA1	67019899	C	T	PASS	intergenic_region	MODIFIER	LOC109498862-ABCC4	109498862-101096129	intergenic_region	109498862-101096129		-1	n.67019899C>T
chrA1	67144510	A	AGT	PASS	intron_variant	MODIFIER	ABCC4	101096129	transcript	XM_023252652.1	protein_coding	22	c.2728+662_2728+663insAC
chrA1	67144510	A	AGT	PASS	intron_variant	MODIFIER	ABCC4	101096129	transcript	XM_023252655.1	protein_coding	21	c.2686+662_2686+663insAC
chrA1	67144510	A	AGT	PASS	intron_variant	MODIFIER	ABCC4	101096129	transcript	XM_023252659.1	protein_coding	21	c.2581+662_2581+663insAC
chrA1	67144510	A	AGT	PASS	intron_variant	MODIFIER	ABCC4	101096129	transcript	XM_023252657.1	protein_coding	22	c.2728+662_2728+663insAC
chrA1	67182109	G	A	PASS	downstream_gene_variant	MODIFIER	LOC111560130	111560130	transcript	XR_002741723.1	pseudogene	-1	n.*3234G>A
chrA1	67182109	G	A	PASS	intron_variant	MODIFIER	ABCC4	101096129	transcript	XM_023252652.1	protein_coding	20	c.2498-5901C>T
chrA1	67182109	G	A	PASS	intron_variant	MODIFIER	ABCC4	101096129	transcript	XM_023252655.1	protein_coding	19	c.2456-5901C>T
chrA1	67182109	G	A	PASS	intron_variant	MODIFIER	ABCC4	101096129	transcript	XM_023252659.1	protein_coding	19	c.2351-5901C>T
chrA1	67182109	G	A	PASS	intron_variant	MODIFIER	ABCC4	101096129	transcript	XM_023252657.1	protein_coding	20	c.2498-5901C>T
chrA1	67279356	G	GA	PASS	intron_variant	MODIFIER	ABCC4	101096129	transcript	XM_023252652.1	protein_coding	4	c.531+11658_531+11659insT
chrA1	67279356	G	GA	PASS	intron_variant	MODIFIER	ABCC4	101096129	transcript	XM_023252655.1	protein_coding	4	c.531+11658_531+11659insT
chrA1	67279356	G	GA	PASS	intron_variant	MODIFIER	ABCC4	101096129	transcript	XM_023252659.1	protein_coding	4	c.531+11658_531+11659insT
chrA1	67279356	G	GA	PASS	intron_variant	MODIFIER	ABCC4	101096129	transcript	XM_023252657.1	protein_coding	4	c.531+11658_531+11659insT
chrA1	67811575	A	C	PASS	intron_variant	MODIFIER	UGGT2	101099423	transcript	XM_011280607.3	protein_coding	17	c.1800+1897T>G
chrA1	67811585	C	G	PASS	intron_variant	MODIFIER	UGGT2	101099423	transcript	XM_011280607.3	protein_coding	17	c.1800+1887G>C
chrA1	68027338	GGGA	G	PASS	intron_variant	MODIFIER	HS6ST3	101099678	transcript	XM_011280614.3	protein_coding	1	c.704+69778_704+69780delGGA
chrA1	68121342	T	TGA	PASS	intron_variant	MODIFIER	HS6ST3	101099678	transcript	XM_011280614.3	protein_coding	1	c.704+163781_704+163782insGA
chrA1	68773746	G	A	PASS	intergenic_region	MODIFIER	LOC111556794-MBNL2	111556794-101097201	intergenic_region	111556794-101097201		-1	n.68773746G>A
chrA1	68942263	G	A	PASS	intron_variant	MODIFIER	MBNL2	101097201	transcript	XM_019828698.2	protein_coding	1	c.-602+15065G>A
chrA1	68942263	G	A	PASS	intron_variant	MODIFIER	MBNL2	101097201	transcript	XM_011280623.3	protein_coding	1	c.-602+15065G>A
chrA1	68942263	G	A	PASS	intron_variant	MODIFIER	MBNL2	101097201	transcript	XM_011280633.3	protein_coding	1	c.-602+15065G>A
chrA1	68942263	G	A	PASS	intron_variant	MODIFIER	MBNL2	101097201	transcript	XM_011280630.3	protein_coding	1	c.-602+15065G>A
chrA1	68942263	G	A	PASS	intron_variant	MODIFIER	MBNL2	101097201	transcript	XM_011280635.3	protein_coding	1	c.-602+15065G>A
chrA1	68942263	G	A	PASS	intron_variant	MODIFIER	MBNL2	101097201	transcript	XM_019828713.2	protein_coding	1	c.-602+15065G>A
chrA1	68942263	G	A	PASS	intron_variant	MODIFIER	MBNL2	101097201	transcript	XM_006927357.4	protein_coding	1	c.-602+15065G>A
chrA1	68942263	G	A	PASS	intron_variant	MODIFIER	MBNL2	101097201	transcript	XM_003980483.5	protein_coding	1	c.-602+15065G>A
chrA1	68944991	C	G	PASS	intron_variant	MODIFIER	MBNL2	101097201	transcript	XM_019828698.2	protein_coding	1	c.-602+17793C>G
chrA1	68944991	C	G	PASS	intron_variant	MODIFIER	MBNL2	101097201	transcript	XM_011280623.3	protein_coding	1	c.-602+17793C>G
chrA1	68944991	C	G	PASS	intron_variant	MODIFIER	MBNL2	101097201	transcript	XM_011280633.3	protein_coding	1	c.-602+17793C>G
chrA1	68944991	C	G	PASS	intron_variant	MODIFIER	MBNL2	101097201	transcript	XM_011280630.3	protein_coding	1	c.-602+17793C>G
chrA1	68944991	C	G	PASS	intron_variant	MODIFIER	MBNL2	101097201	transcript	XM_011280635.3	protein_coding	1	c.-602+17793C>G
chrA1	68944991	C	G	PASS	intron_variant	MODIFIER	MBNL2	101097201	transcript	XM_019828713.2	protein_coding	1	c.-602+17793C>G
chrA1	68944991	C	G	PASS	intron_variant	MODIFIER	MBNL2	101097201	transcript	XM_006927357.4	protein_coding	1	c.-602+17793C>G
chrA1	68944991	C	G	PASS	intron_variant	MODIFIER	MBNL2	101097201	transcript	XM_003980483.5	protein_coding	1	c.-602+17793C>G
chrA1	68950500	A	G	PASS	intron_variant	MODIFIER	MBNL2	101097201	transcript	XM_019828698.2	protein_coding	1	c.-602+23302A>G
chrA1	68950500	A	G	PASS	intron_variant	MODIFIER	MBNL2	101097201	transcript	XM_011280623.3	protein_coding	1	c.-602+23302A>G
chrA1	68950500	A	G	PASS	intron_variant	MODIFIER	MBNL2	101097201	transcript	XM_011280633.3	protein_coding	1	c.-602+23302A>G
chrA1	68950500	A	G	PASS	intron_variant	MODIFIER	MBNL2	101097201	transcript	XM_011280630.3	protein_coding	1	c.-602+23302A>G
chrA1	68950500	A	G	PASS	intron_variant	MODIFIER	MBNL2	101097201	transcript	XM_011280635.3	protein_coding	1	c.-602+23302A>G
chrA1	68950500	A	G	PASS	intron_variant	MODIFIER	MBNL2	101097201	transcript	XM_019828713.2	protein_coding	1	c.-602+23302A>G
chrA1	68950500	A	G	PASS	intron_variant	MODIFIER	MBNL2	101097201	transcript	XM_006927357.4	protein_coding	1	c.-602+23302A>G
chrA1	68950500	A	G	PASS	intron_variant	MODIFIER	MBNL2	101097201	transcript	XM_003980483.5	protein_coding	1	c.-602+23302A>G
chrA1	68966328	G	A	PASS	downstream_gene_variant	MODIFIER	LOC111560143	111560143	transcript	XR_002741749.1	pseudogene	-1	n.*3327C>T
chrA1	68966328	G	A	PASS	intron_variant	MODIFIER	MBNL2	101097201	transcript	XM_019828698.2	protein_coding	1	c.-601-9755G>A
chrA1	68966328	G	A	PASS	intron_variant	MODIFIER	MBNL2	101097201	transcript	XM_011280623.3	protein_coding	1	c.-601-9755G>A
chrA1	68966328	G	A	PASS	intron_variant	MODIFIER	MBNL2	101097201	transcript	XM_011280633.3	protein_coding	1	c.-601-9755G>A
chrA1	68966328	G	A	PASS	intron_variant	MODIFIER	MBNL2	101097201	transcript	XM_011280630.3	protein_coding	1	c.-601-9755G>A
chrA1	68966328	G	A	PASS	intron_variant	MODIFIER	MBNL2	101097201	transcript	XM_011280635.3	protein_coding	1	c.-601-9755G>A
chrA1	68966328	G	A	PASS	intron_variant	MODIFIER	MBNL2	101097201	transcript	XM_019828713.2	protein_coding	1	c.-601-9755G>A
chrA1	68966328	G	A	PASS	intron_variant	MODIFIER	MBNL2	101097201	transcript	XM_006927357.4	protein_coding	1	c.-601-9755G>A
chrA1	68966328	G	A	PASS	intron_variant	MODIFIER	MBNL2	101097201	transcript	XM_003980483.5	protein_coding	1	c.-601-9755G>A
chrA1	69073953	T	C	PASS	intron_variant	MODIFIER	MBNL2	101097201	transcript	XM_019828698.2	protein_coding	8	c.1049-8838T>C
chrA1	69073953	T	C	PASS	intron_variant	MODIFIER	LOC111560143	111560143	transcript	XR_002741749.1	pseudogene	2	n.982-12097A>G
chrA1	69073953	T	C	PASS	intron_variant	MODIFIER	MBNL2	101097201	transcript	XM_011280623.3	protein_coding	9	c.1144-8838T>C
chrA1	69073953	T	C	PASS	intron_variant	MODIFIER	MBNL2	101097201	transcript	XM_011280633.3	protein_coding	8	c.1108-8838T>C
chrA1	69073953	T	C	PASS	intron_variant	MODIFIER	MBNL2	101097201	transcript	XM_011280630.3	protein_coding	7	c.1013-8838T>C
chrA1	69073953	T	C	PASS	intron_variant	MODIFIER	MBNL2	101097201	transcript	XM_011280635.3	protein_coding	8	c.1090-8838T>C
chrA1	69073953	T	C	PASS	intron_variant	MODIFIER	MBNL2	101097201	transcript	XM_019828713.2	protein_coding	7	c.995-8838T>C
chrA1	69073953	T	C	PASS	intron_variant	MODIFIER	MBNL2	101097201	transcript	XM_006927357.4	protein_coding	7	c.1054-8838T>C
chrA1	69073953	T	C	PASS	intron_variant	MODIFIER	MBNL2	101097201	transcript	XM_003980483.5	protein_coding	6	c.959-8838T>C
chrA1	69073953	T	C	PASS	intron_variant	MODIFIER	LOC111560143	111560143	transcript	XR_002741750.1	pseudogene	2	n.982-12097A>G
chrA1	69073953	T	C	PASS	intron_variant	MODIFIER	LOC111560143	111560143	transcript	XR_002741748.1	pseudogene	2	n.982-12097A>G
chrA1	69189286	C	T	PASS	intergenic_region	MODIFIER	RAP2A-IPO5	101099924-101097780	intergenic_region	101099924-101097780		-1	n.69189286C>T
chrA1	69639766	AAAAAAG	A	PASS	intergenic_region	MODIFIER	IPO5-FARP1	101097780-101098028	intergenic_region	101097780-101098028		-1	n.69639767_69639772delAAAAAG
chrA1	69760486	T	G	PASS	intron_variant	MODIFIER	FARP1	101098028	transcript	XM_011280659.3	protein_coding	2	c.171+42192T>G
chrA1	69760486	T	G	PASS	intron_variant	MODIFIER	FARP1	101098028	transcript	XM_023252768.1	protein_coding	2	c.171+42192T>G
chrA1	69760486	T	G	PASS	intron_variant	MODIFIER	FARP1	101098028	transcript	XM_023252762.1	protein_coding	2	c.171+42192T>G
chrA1	69765776	G	A	PASS	intron_variant	MODIFIER	FARP1	101098028	transcript	XM_011280659.3	protein_coding	2	c.171+47482G>A
chrA1	69765776	G	A	PASS	intron_variant	MODIFIER	FARP1	101098028	transcript	XM_023252768.1	protein_coding	2	c.171+47482G>A
chrA1	69765776	G	A	PASS	intron_variant	MODIFIER	FARP1	101098028	transcript	XM_023252762.1	protein_coding	2	c.171+47482G>A
chrA1	69775232	G	A	PASS	intron_variant	MODIFIER	FARP1	101098028	transcript	XM_011280659.3	protein_coding	2	c.171+56938G>A
chrA1	69775232	G	A	PASS	intron_variant	MODIFIER	FARP1	101098028	transcript	XM_023252768.1	protein_coding	2	c.171+56938G>A
chrA1	69775232	G	A	PASS	intron_variant	MODIFIER	FARP1	101098028	transcript	XM_023252762.1	protein_coding	2	c.171+56938G>A
chrA1	69776039	C	T	PASS	intron_variant	MODIFIER	FARP1	101098028	transcript	XM_011280659.3	protein_coding	2	c.171+57745C>T
chrA1	69776039	C	T	PASS	intron_variant	MODIFIER	FARP1	101098028	transcript	XM_023252768.1	protein_coding	2	c.171+57745C>T
chrA1	69776039	C	T	PASS	intron_variant	MODIFIER	FARP1	101098028	transcript	XM_023252762.1	protein_coding	2	c.171+57745C>T
chrA1	69777639	C	G	PASS	intron_variant	MODIFIER	FARP1	101098028	transcript	XM_011280659.3	protein_coding	2	c.171+59345C>G
chrA1	69777639	C	G	PASS	intron_variant	MODIFIER	FARP1	101098028	transcript	XM_023252768.1	protein_coding	2	c.171+59345C>G
chrA1	69777639	C	G	PASS	intron_variant	MODIFIER	FARP1	101098028	transcript	XM_023252762.1	protein_coding	2	c.171+59345C>G
chrA1	69777947	A	G	PASS	intron_variant	MODIFIER	FARP1	101098028	transcript	XM_011280659.3	protein_coding	2	c.171+59653A>G
chrA1	69777947	A	G	PASS	intron_variant	MODIFIER	FARP1	101098028	transcript	XM_023252768.1	protein_coding	2	c.171+59653A>G
chrA1	69777947	A	G	PASS	intron_variant	MODIFIER	FARP1	101098028	transcript	XM_023252762.1	protein_coding	2	c.171+59653A>G
chrA1	69778201	G	A	PASS	intron_variant	MODIFIER	FARP1	101098028	transcript	XM_011280659.3	protein_coding	2	c.171+59907G>A
chrA1	69778201	G	A	PASS	intron_variant	MODIFIER	FARP1	101098028	transcript	XM_023252768.1	protein_coding	2	c.171+59907G>A
chrA1	69778201	G	A	PASS	intron_variant	MODIFIER	FARP1	101098028	transcript	XM_023252762.1	protein_coding	2	c.171+59907G>A
chrA1	69779100	C	T	PASS	intron_variant	MODIFIER	FARP1	101098028	transcript	XM_011280659.3	protein_coding	2	c.171+60806C>T
chrA1	69779100	C	T	PASS	intron_variant	MODIFIER	FARP1	101098028	transcript	XM_023252768.1	protein_coding	2	c.171+60806C>T
chrA1	69779100	C	T	PASS	intron_variant	MODIFIER	FARP1	101098028	transcript	XM_023252762.1	protein_coding	2	c.171+60806C>T
chrA1	69779118	T	C	PASS	intron_variant	MODIFIER	FARP1	101098028	transcript	XM_011280659.3	protein_coding	2	c.171+60824T>C
chrA1	69779118	T	C	PASS	intron_variant	MODIFIER	FARP1	101098028	transcript	XM_023252768.1	protein_coding	2	c.171+60824T>C
chrA1	69779118	T	C	PASS	intron_variant	MODIFIER	FARP1	101098028	transcript	XM_023252762.1	protein_coding	2	c.171+60824T>C
chrA1	69779562	G	A	PASS	intron_variant	MODIFIER	FARP1	101098028	transcript	XM_011280659.3	protein_coding	2	c.171+61268G>A
chrA1	69779562	G	A	PASS	intron_variant	MODIFIER	FARP1	101098028	transcript	XM_023252768.1	protein_coding	2	c.171+61268G>A
chrA1	69779562	G	A	PASS	intron_variant	MODIFIER	FARP1	101098028	transcript	XM_023252762.1	protein_coding	2	c.171+61268G>A
chrA1	69779591	G	A	PASS	intron_variant	MODIFIER	FARP1	101098028	transcript	XM_011280659.3	protein_coding	2	c.171+61297G>A
chrA1	69779591	G	A	PASS	intron_variant	MODIFIER	FARP1	101098028	transcript	XM_023252768.1	protein_coding	2	c.171+61297G>A
chrA1	69779591	G	A	PASS	intron_variant	MODIFIER	FARP1	101098028	transcript	XM_023252762.1	protein_coding	2	c.171+61297G>A
chrA1	69779686	C	T	PASS	intron_variant	MODIFIER	FARP1	101098028	transcript	XM_011280659.3	protein_coding	2	c.171+61392C>T
chrA1	69779686	C	T	PASS	intron_variant	MODIFIER	FARP1	101098028	transcript	XM_023252768.1	protein_coding	2	c.171+61392C>T
chrA1	69779686	C	T	PASS	intron_variant	MODIFIER	FARP1	101098028	transcript	XM_023252762.1	protein_coding	2	c.171+61392C>T
chrA1	69781305	T	C	PASS	intron_variant	MODIFIER	FARP1	101098028	transcript	XM_011280659.3	protein_coding	2	c.171+63011T>C
chrA1	69781305	T	C	PASS	intron_variant	MODIFIER	FARP1	101098028	transcript	XM_023252768.1	protein_coding	2	c.171+63011T>C
chrA1	69781305	T	C	PASS	intron_variant	MODIFIER	FARP1	101098028	transcript	XM_023252762.1	protein_coding	2	c.171+63011T>C
chrA1	69785314	G	A	PASS	intron_variant	MODIFIER	FARP1	101098028	transcript	XM_011280659.3	protein_coding	2	c.172-62452G>A
chrA1	69785314	G	A	PASS	intron_variant	MODIFIER	FARP1	101098028	transcript	XM_023252768.1	protein_coding	2	c.172-62452G>A
chrA1	69785314	G	A	PASS	intron_variant	MODIFIER	FARP1	101098028	transcript	XM_023252762.1	protein_coding	2	c.172-62452G>A
chrA1	69785583	C	T	PASS	intron_variant	MODIFIER	FARP1	101098028	transcript	XM_011280659.3	protein_coding	2	c.172-62183C>T
chrA1	69785583	C	T	PASS	intron_variant	MODIFIER	FARP1	101098028	transcript	XM_023252768.1	protein_coding	2	c.172-62183C>T
chrA1	69785583	C	T	PASS	intron_variant	MODIFIER	FARP1	101098028	transcript	XM_023252762.1	protein_coding	2	c.172-62183C>T
chrA1	69786062	A	G	PASS	intron_variant	MODIFIER	FARP1	101098028	transcript	XM_011280659.3	protein_coding	2	c.172-61704A>G
chrA1	69786062	A	G	PASS	intron_variant	MODIFIER	FARP1	101098028	transcript	XM_023252768.1	protein_coding	2	c.172-61704A>G
chrA1	69786062	A	G	PASS	intron_variant	MODIFIER	FARP1	101098028	transcript	XM_023252762.1	protein_coding	2	c.172-61704A>G
chrA1	69786094	T	C	PASS	intron_variant	MODIFIER	FARP1	101098028	transcript	XM_011280659.3	protein_coding	2	c.172-61672T>C
chrA1	69786094	T	C	PASS	intron_variant	MODIFIER	FARP1	101098028	transcript	XM_023252768.1	protein_coding	2	c.172-61672T>C
chrA1	69786094	T	C	PASS	intron_variant	MODIFIER	FARP1	101098028	transcript	XM_023252762.1	protein_coding	2	c.172-61672T>C
chrA1	69786222	C	G	PASS	intron_variant	MODIFIER	FARP1	101098028	transcript	XM_011280659.3	protein_coding	2	c.172-61544C>G
chrA1	69786222	C	G	PASS	intron_variant	MODIFIER	FARP1	101098028	transcript	XM_023252768.1	protein_coding	2	c.172-61544C>G
chrA1	69786222	C	G	PASS	intron_variant	MODIFIER	FARP1	101098028	transcript	XM_023252762.1	protein_coding	2	c.172-61544C>G
chrA1	69786398	G	A	PASS	intron_variant	MODIFIER	FARP1	101098028	transcript	XM_011280659.3	protein_coding	2	c.172-61368G>A
chrA1	69786398	G	A	PASS	intron_variant	MODIFIER	FARP1	101098028	transcript	XM_023252768.1	protein_coding	2	c.172-61368G>A
chrA1	69786398	G	A	PASS	intron_variant	MODIFIER	FARP1	101098028	transcript	XM_023252762.1	protein_coding	2	c.172-61368G>A
chrA1	69786429	T	C	PASS	intron_variant	MODIFIER	FARP1	101098028	transcript	XM_011280659.3	protein_coding	2	c.172-61337T>C
chrA1	69786429	T	C	PASS	intron_variant	MODIFIER	FARP1	101098028	transcript	XM_023252768.1	protein_coding	2	c.172-61337T>C
chrA1	69786429	T	C	PASS	intron_variant	MODIFIER	FARP1	101098028	transcript	XM_023252762.1	protein_coding	2	c.172-61337T>C
chrA1	69794108	C	T	PASS	intron_variant	MODIFIER	FARP1	101098028	transcript	XM_011280659.3	protein_coding	2	c.172-53658C>T
chrA1	69794108	C	T	PASS	intron_variant	MODIFIER	FARP1	101098028	transcript	XM_023252768.1	protein_coding	2	c.172-53658C>T
chrA1	69794108	C	T	PASS	intron_variant	MODIFIER	FARP1	101098028	transcript	XM_023252762.1	protein_coding	2	c.172-53658C>T
chrA1	69794614	A	G	PASS	intron_variant	MODIFIER	FARP1	101098028	transcript	XM_011280659.3	protein_coding	2	c.172-53152A>G
chrA1	69794614	A	G	PASS	intron_variant	MODIFIER	FARP1	101098028	transcript	XM_023252768.1	protein_coding	2	c.172-53152A>G
chrA1	69794614	A	G	PASS	intron_variant	MODIFIER	FARP1	101098028	transcript	XM_023252762.1	protein_coding	2	c.172-53152A>G
chrA1	69795371	G	A	PASS	intron_variant	MODIFIER	FARP1	101098028	transcript	XM_011280659.3	protein_coding	2	c.172-52395G>A
chrA1	69795371	G	A	PASS	intron_variant	MODIFIER	FARP1	101098028	transcript	XM_023252768.1	protein_coding	2	c.172-52395G>A
chrA1	69795371	G	A	PASS	intron_variant	MODIFIER	FARP1	101098028	transcript	XM_023252762.1	protein_coding	2	c.172-52395G>A
chrA1	69797082	G	A	PASS	intron_variant	MODIFIER	FARP1	101098028	transcript	XM_011280659.3	protein_coding	2	c.172-50684G>A
chrA1	69797082	G	A	PASS	intron_variant	MODIFIER	FARP1	101098028	transcript	XM_023252768.1	protein_coding	2	c.172-50684G>A
chrA1	69797082	G	A	PASS	intron_variant	MODIFIER	FARP1	101098028	transcript	XM_023252762.1	protein_coding	2	c.172-50684G>A
chrA1	69797886	G	A	PASS	intron_variant	MODIFIER	FARP1	101098028	transcript	XM_011280659.3	protein_coding	2	c.172-49880G>A
chrA1	69797886	G	A	PASS	intron_variant	MODIFIER	FARP1	101098028	transcript	XM_023252768.1	protein_coding	2	c.172-49880G>A
chrA1	69797886	G	A	PASS	intron_variant	MODIFIER	FARP1	101098028	transcript	XM_023252762.1	protein_coding	2	c.172-49880G>A
chrA1	69797969	A	T	PASS	intron_variant	MODIFIER	FARP1	101098028	transcript	XM_011280659.3	protein_coding	2	c.172-49797A>T
chrA1	69797969	A	T	PASS	intron_variant	MODIFIER	FARP1	101098028	transcript	XM_023252768.1	protein_coding	2	c.172-49797A>T
chrA1	69797969	A	T	PASS	intron_variant	MODIFIER	FARP1	101098028	transcript	XM_023252762.1	protein_coding	2	c.172-49797A>T
chrA1	69801490	T	C	PASS	intron_variant	MODIFIER	FARP1	101098028	transcript	XM_011280659.3	protein_coding	2	c.172-46276T>C
chrA1	69801490	T	C	PASS	intron_variant	MODIFIER	FARP1	101098028	transcript	XM_023252768.1	protein_coding	2	c.172-46276T>C
chrA1	69801490	T	C	PASS	intron_variant	MODIFIER	FARP1	101098028	transcript	XM_023252762.1	protein_coding	2	c.172-46276T>C
chrA1	69806660	A	C	PASS	intron_variant	MODIFIER	FARP1	101098028	transcript	XM_011280659.3	protein_coding	2	c.172-41106A>C
chrA1	69806660	A	C	PASS	intron_variant	MODIFIER	FARP1	101098028	transcript	XM_023252768.1	protein_coding	2	c.172-41106A>C
chrA1	69806660	A	C	PASS	intron_variant	MODIFIER	FARP1	101098028	transcript	XM_023252762.1	protein_coding	2	c.172-41106A>C
chrA1	69806966	C	T	PASS	intron_variant	MODIFIER	FARP1	101098028	transcript	XM_011280659.3	protein_coding	2	c.172-40800C>T
chrA1	69806966	C	T	PASS	intron_variant	MODIFIER	FARP1	101098028	transcript	XM_023252768.1	protein_coding	2	c.172-40800C>T
chrA1	69806966	C	T	PASS	intron_variant	MODIFIER	FARP1	101098028	transcript	XM_023252762.1	protein_coding	2	c.172-40800C>T
chrA1	69808595	G	A	PASS	intron_variant	MODIFIER	FARP1	101098028	transcript	XM_011280659.3	protein_coding	2	c.172-39171G>A
chrA1	69808595	G	A	PASS	intron_variant	MODIFIER	FARP1	101098028	transcript	XM_023252768.1	protein_coding	2	c.172-39171G>A
chrA1	69808595	G	A	PASS	intron_variant	MODIFIER	FARP1	101098028	transcript	XM_023252762.1	protein_coding	2	c.172-39171G>A
chrA1	69808647	C	T	PASS	intron_variant	MODIFIER	FARP1	101098028	transcript	XM_011280659.3	protein_coding	2	c.172-39119C>T
chrA1	69808647	C	T	PASS	intron_variant	MODIFIER	FARP1	101098028	transcript	XM_023252768.1	protein_coding	2	c.172-39119C>T
chrA1	69808647	C	T	PASS	intron_variant	MODIFIER	FARP1	101098028	transcript	XM_023252762.1	protein_coding	2	c.172-39119C>T
chrA1	69813073	T	C	PASS	intron_variant	MODIFIER	FARP1	101098028	transcript	XM_011280659.3	protein_coding	2	c.172-34693T>C
chrA1	69813073	T	C	PASS	intron_variant	MODIFIER	FARP1	101098028	transcript	XM_023252768.1	protein_coding	2	c.172-34693T>C
chrA1	69813073	T	C	PASS	intron_variant	MODIFIER	FARP1	101098028	transcript	XM_023252762.1	protein_coding	2	c.172-34693T>C
chrA1	69813188	A	G	PASS	intron_variant	MODIFIER	FARP1	101098028	transcript	XM_011280659.3	protein_coding	2	c.172-34578A>G
chrA1	69813188	A	G	PASS	intron_variant	MODIFIER	FARP1	101098028	transcript	XM_023252768.1	protein_coding	2	c.172-34578A>G
chrA1	69813188	A	G	PASS	intron_variant	MODIFIER	FARP1	101098028	transcript	XM_023252762.1	protein_coding	2	c.172-34578A>G
chrA1	69814240	G	T	PASS	intron_variant	MODIFIER	FARP1	101098028	transcript	XM_011280659.3	protein_coding	2	c.172-33526G>T
chrA1	69814240	G	T	PASS	intron_variant	MODIFIER	FARP1	101098028	transcript	XM_023252768.1	protein_coding	2	c.172-33526G>T
chrA1	69814240	G	T	PASS	intron_variant	MODIFIER	FARP1	101098028	transcript	XM_023252762.1	protein_coding	2	c.172-33526G>T
chrA1	69817917	ATGT	A	PASS	intron_variant	MODIFIER	FARP1	101098028	transcript	XM_011280659.3	protein_coding	2	c.172-29848_172-29846delTGT
chrA1	69817917	ATGT	A	PASS	intron_variant	MODIFIER	FARP1	101098028	transcript	XM_023252768.1	protein_coding	2	c.172-29848_172-29846delTGT
chrA1	69817917	ATGT	A	PASS	intron_variant	MODIFIER	FARP1	101098028	transcript	XM_023252762.1	protein_coding	2	c.172-29848_172-29846delTGT
chrA1	69819164	C	T	PASS	intron_variant	MODIFIER	FARP1	101098028	transcript	XM_011280659.3	protein_coding	2	c.172-28602C>T
chrA1	69819164	C	T	PASS	intron_variant	MODIFIER	FARP1	101098028	transcript	XM_023252768.1	protein_coding	2	c.172-28602C>T
chrA1	69819164	C	T	PASS	intron_variant	MODIFIER	FARP1	101098028	transcript	XM_023252762.1	protein_coding	2	c.172-28602C>T
chrA1	69820973	C	T	PASS	intron_variant	MODIFIER	FARP1	101098028	transcript	XM_011280659.3	protein_coding	2	c.172-26793C>T
chrA1	69820973	C	T	PASS	intron_variant	MODIFIER	FARP1	101098028	transcript	XM_023252768.1	protein_coding	2	c.172-26793C>T
chrA1	69820973	C	T	PASS	intron_variant	MODIFIER	FARP1	101098028	transcript	XM_023252762.1	protein_coding	2	c.172-26793C>T
chrA1	69821636	T	G	PASS	intron_variant	MODIFIER	FARP1	101098028	transcript	XM_011280659.3	protein_coding	2	c.172-26130T>G
chrA1	69821636	T	G	PASS	intron_variant	MODIFIER	FARP1	101098028	transcript	XM_023252768.1	protein_coding	2	c.172-26130T>G
chrA1	69821636	T	G	PASS	intron_variant	MODIFIER	FARP1	101098028	transcript	XM_023252762.1	protein_coding	2	c.172-26130T>G
chrA1	69824167	A	G	PASS	intron_variant	MODIFIER	FARP1	101098028	transcript	XM_011280659.3	protein_coding	2	c.172-23599A>G
chrA1	69824167	A	G	PASS	intron_variant	MODIFIER	FARP1	101098028	transcript	XM_023252768.1	protein_coding	2	c.172-23599A>G
chrA1	69824167	A	G	PASS	intron_variant	MODIFIER	FARP1	101098028	transcript	XM_023252762.1	protein_coding	2	c.172-23599A>G
chrA1	69824221	A	G	PASS	intron_variant	MODIFIER	FARP1	101098028	transcript	XM_011280659.3	protein_coding	2	c.172-23545A>G
chrA1	69824221	A	G	PASS	intron_variant	MODIFIER	FARP1	101098028	transcript	XM_023252768.1	protein_coding	2	c.172-23545A>G
chrA1	69824221	A	G	PASS	intron_variant	MODIFIER	FARP1	101098028	transcript	XM_023252762.1	protein_coding	2	c.172-23545A>G
chrA1	69829111	TTTC	T	PASS	intron_variant	MODIFIER	FARP1	101098028	transcript	XM_011280659.3	protein_coding	2	c.172-18654_172-18652delTTC
chrA1	69829111	TTTC	T	PASS	intron_variant	MODIFIER	FARP1	101098028	transcript	XM_023252768.1	protein_coding	2	c.172-18654_172-18652delTTC
chrA1	69829111	TTTC	T	PASS	intron_variant	MODIFIER	FARP1	101098028	transcript	XM_023252762.1	protein_coding	2	c.172-18654_172-18652delTTC
chrA1	69835332	G	A	PASS	intron_variant	MODIFIER	FARP1	101098028	transcript	XM_011280659.3	protein_coding	2	c.172-12434G>A
chrA1	69835332	G	A	PASS	intron_variant	MODIFIER	FARP1	101098028	transcript	XM_023252768.1	protein_coding	2	c.172-12434G>A
chrA1	69835332	G	A	PASS	intron_variant	MODIFIER	FARP1	101098028	transcript	XM_023252762.1	protein_coding	2	c.172-12434G>A
chrA1	69849636	G	A	PASS	intron_variant	MODIFIER	FARP1	101098028	transcript	XM_011280659.3	protein_coding	3	c.276+1766G>A
chrA1	69849636	G	A	PASS	intron_variant	MODIFIER	FARP1	101098028	transcript	XM_023252768.1	protein_coding	3	c.276+1766G>A
chrA1	69849636	G	A	PASS	intron_variant	MODIFIER	FARP1	101098028	transcript	XM_023252762.1	protein_coding	3	c.276+1766G>A
chrA1	69872523	TGA	T	PASS	intron_variant	MODIFIER	FARP1	101098028	transcript	XM_011280659.3	protein_coding	5	c.398+2778_398+2779delGA
chrA1	69872523	TGA	T	PASS	intron_variant	MODIFIER	FARP1	101098028	transcript	XM_023252768.1	protein_coding	5	c.398+2778_398+2779delGA
chrA1	69872523	TGA	T	PASS	intron_variant	MODIFIER	FARP1	101098028	transcript	XM_023252762.1	protein_coding	5	c.398+2778_398+2779delGA
chrA1	69873218	C	G	PASS	intron_variant	MODIFIER	FARP1	101098028	transcript	XM_011280659.3	protein_coding	5	c.398+3472C>G
chrA1	69873218	C	G	PASS	intron_variant	MODIFIER	FARP1	101098028	transcript	XM_023252768.1	protein_coding	5	c.398+3472C>G
chrA1	69873218	C	G	PASS	intron_variant	MODIFIER	FARP1	101098028	transcript	XM_023252762.1	protein_coding	5	c.398+3472C>G
chrA1	69873897	T	A	PASS	intron_variant	MODIFIER	FARP1	101098028	transcript	XM_011280659.3	protein_coding	5	c.398+4151T>A
chrA1	69873897	T	A	PASS	intron_variant	MODIFIER	FARP1	101098028	transcript	XM_023252768.1	protein_coding	5	c.398+4151T>A
chrA1	69873897	T	A	PASS	intron_variant	MODIFIER	FARP1	101098028	transcript	XM_023252762.1	protein_coding	5	c.398+4151T>A
chrA1	69875219	A	G	PASS	intron_variant	MODIFIER	FARP1	101098028	transcript	XM_011280659.3	protein_coding	5	c.399-3716A>G
chrA1	69875219	A	G	PASS	intron_variant	MODIFIER	FARP1	101098028	transcript	XM_023252768.1	protein_coding	5	c.399-3716A>G
chrA1	69875219	A	G	PASS	intron_variant	MODIFIER	FARP1	101098028	transcript	XM_023252762.1	protein_coding	5	c.399-3716A>G
chrA1	69876566	C	T	PASS	intron_variant	MODIFIER	FARP1	101098028	transcript	XM_011280659.3	protein_coding	5	c.399-2369C>T
chrA1	69876566	C	T	PASS	intron_variant	MODIFIER	FARP1	101098028	transcript	XM_023252768.1	protein_coding	5	c.399-2369C>T
chrA1	69876566	C	T	PASS	intron_variant	MODIFIER	FARP1	101098028	transcript	XM_023252762.1	protein_coding	5	c.399-2369C>T
chrA1	69878149	T	A	PASS	intron_variant	MODIFIER	FARP1	101098028	transcript	XM_011280659.3	protein_coding	5	c.399-786T>A
chrA1	69878149	T	A	PASS	intron_variant	MODIFIER	FARP1	101098028	transcript	XM_023252768.1	protein_coding	5	c.399-786T>A
chrA1	69878149	T	A	PASS	intron_variant	MODIFIER	FARP1	101098028	transcript	XM_023252762.1	protein_coding	5	c.399-786T>A
chrA1	69878627	G	A	PASS	intron_variant	MODIFIER	FARP1	101098028	transcript	XM_011280659.3	protein_coding	5	c.399-308G>A
chrA1	69878627	G	A	PASS	intron_variant	MODIFIER	FARP1	101098028	transcript	XM_023252768.1	protein_coding	5	c.399-308G>A
chrA1	69878627	G	A	PASS	intron_variant	MODIFIER	FARP1	101098028	transcript	XM_023252762.1	protein_coding	5	c.399-308G>A
chrA1	69879096	A	T	PASS	intron_variant	MODIFIER	FARP1	101098028	transcript	XM_011280659.3	protein_coding	6	c.496+64A>T
chrA1	69879096	A	T	PASS	intron_variant	MODIFIER	FARP1	101098028	transcript	XM_023252768.1	protein_coding	6	c.496+64A>T
chrA1	69879096	A	T	PASS	intron_variant	MODIFIER	FARP1	101098028	transcript	XM_023252762.1	protein_coding	6	c.496+64A>T
chrA1	69880130	GTCAT	G	PASS	intron_variant	MODIFIER	FARP1	101098028	transcript	XM_011280659.3	protein_coding	6	c.497-830_497-827delTCAT
chrA1	69880130	GTCAT	G	PASS	intron_variant	MODIFIER	FARP1	101098028	transcript	XM_023252768.1	protein_coding	6	c.497-830_497-827delTCAT
chrA1	69880130	GTCAT	G	PASS	intron_variant	MODIFIER	FARP1	101098028	transcript	XM_023252762.1	protein_coding	6	c.497-830_497-827delTCAT
chrA1	69880431	G	A	PASS	intron_variant	MODIFIER	FARP1	101098028	transcript	XM_011280659.3	protein_coding	6	c.497-530G>A
chrA1	69880431	G	A	PASS	intron_variant	MODIFIER	FARP1	101098028	transcript	XM_023252768.1	protein_coding	6	c.497-530G>A
chrA1	69880431	G	A	PASS	intron_variant	MODIFIER	FARP1	101098028	transcript	XM_023252762.1	protein_coding	6	c.497-530G>A
chrA1	69881525	T	A	PASS	intron_variant	MODIFIER	FARP1	101098028	transcript	XM_011280659.3	protein_coding	7	c.612-445T>A
chrA1	69881525	T	A	PASS	intron_variant	MODIFIER	FARP1	101098028	transcript	XM_023252768.1	protein_coding	7	c.612-445T>A
chrA1	69881525	T	A	PASS	intron_variant	MODIFIER	FARP1	101098028	transcript	XM_023252762.1	protein_coding	7	c.612-445T>A
chrA1	69883673	G	C	PASS	intron_variant	MODIFIER	FARP1	101098028	transcript	XM_011280659.3	protein_coding	8	c.760-989G>C
chrA1	69883673	G	C	PASS	intron_variant	MODIFIER	FARP1	101098028	transcript	XM_023252768.1	protein_coding	8	c.760-989G>C
chrA1	69883673	G	C	PASS	intron_variant	MODIFIER	FARP1	101098028	transcript	XM_023252762.1	protein_coding	8	c.760-989G>C
chrA1	69886836	A	G	PASS	intron_variant	MODIFIER	FARP1	101098028	transcript	XM_011280659.3	protein_coding	10	c.1019+96A>G
chrA1	69886836	A	G	PASS	intron_variant	MODIFIER	FARP1	101098028	transcript	XM_023252768.1	protein_coding	10	c.1019+96A>G
chrA1	69886836	A	G	PASS	intron_variant	MODIFIER	FARP1	101098028	transcript	XM_023252762.1	protein_coding	10	c.1019+96A>G
chrA1	69887287	A	G	PASS	intron_variant	MODIFIER	FARP1	101098028	transcript	XM_011280659.3	protein_coding	10	c.1020-174A>G
chrA1	69887287	A	G	PASS	intron_variant	MODIFIER	FARP1	101098028	transcript	XM_023252768.1	protein_coding	10	c.1020-174A>G
chrA1	69887287	A	G	PASS	intron_variant	MODIFIER	FARP1	101098028	transcript	XM_023252762.1	protein_coding	10	c.1020-174A>G
chrA1	69887329	A	G	PASS	intron_variant	MODIFIER	FARP1	101098028	transcript	XM_011280659.3	protein_coding	10	c.1020-132A>G
chrA1	69887329	A	G	PASS	intron_variant	MODIFIER	FARP1	101098028	transcript	XM_023252768.1	protein_coding	10	c.1020-132A>G
chrA1	69887329	A	G	PASS	intron_variant	MODIFIER	FARP1	101098028	transcript	XM_023252762.1	protein_coding	10	c.1020-132A>G
chrA1	69889944	T	C	PASS	intron_variant	MODIFIER	FARP1	101098028	transcript	XM_011280659.3	protein_coding	11	c.1089-124T>C
chrA1	69889944	T	C	PASS	intron_variant	MODIFIER	FARP1	101098028	transcript	XM_023252768.1	protein_coding	11	c.1089-124T>C
chrA1	69889944	T	C	PASS	intron_variant	MODIFIER	FARP1	101098028	transcript	XM_023252762.1	protein_coding	11	c.1089-124T>C
chrA1	69893374	C	T	PASS	intron_variant	MODIFIER	FARP1	101098028	transcript	XM_011280659.3	protein_coding	13	c.1405+1923C>T
chrA1	69893374	C	T	PASS	intron_variant	MODIFIER	FARP1	101098028	transcript	XM_023252768.1	protein_coding	13	c.1405+1923C>T
chrA1	69893374	C	T	PASS	intron_variant	MODIFIER	FARP1	101098028	transcript	XM_023252762.1	protein_coding	13	c.1405+1923C>T
chrA1	69897769	C	T	PASS	intron_variant	MODIFIER	FARP1	101098028	transcript	XM_011280659.3	protein_coding	13	c.1405+6318C>T
chrA1	69897769	C	T	PASS	intron_variant	MODIFIER	FARP1	101098028	transcript	XM_023252768.1	protein_coding	13	c.1405+6318C>T
chrA1	69897769	C	T	PASS	intron_variant	MODIFIER	FARP1	101098028	transcript	XM_023252762.1	protein_coding	13	c.1405+6318C>T
chrA1	69900731	GGT	G	PASS	intron_variant	MODIFIER	FARP1	101098028	transcript	XM_011280659.3	protein_coding	13	c.1406-3861_1406-3860delGT
chrA1	69900731	GGT	G	PASS	intron_variant	MODIFIER	FARP1	101098028	transcript	XM_023252768.1	protein_coding	13	c.1406-3891_1406-3890delGT
chrA1	69900731	GGT	G	PASS	intron_variant	MODIFIER	FARP1	101098028	transcript	XM_023252762.1	protein_coding	13	c.1406-3861_1406-3860delGT
chrA1	69901221	GACAA	G	PASS	intron_variant	MODIFIER	FARP1	101098028	transcript	XM_011280659.3	protein_coding	13	c.1406-3371_1406-3368delACAA
chrA1	69901221	GACAA	G	PASS	intron_variant	MODIFIER	FARP1	101098028	transcript	XM_023252768.1	protein_coding	13	c.1406-3401_1406-3398delACAA
chrA1	69901221	GACAA	G	PASS	intron_variant	MODIFIER	FARP1	101098028	transcript	XM_023252762.1	protein_coding	13	c.1406-3371_1406-3368delACAA
chrA1	69904916	G	A	PASS	intron_variant	MODIFIER	FARP1	101098028	transcript	XM_011280659.3	protein_coding	14	c.1593+136G>A
chrA1	69904916	G	A	PASS	intron_variant	MODIFIER	FARP1	101098028	transcript	XM_023252768.1	protein_coding	14	c.1563+136G>A
chrA1	69904916	G	A	PASS	intron_variant	MODIFIER	FARP1	101098028	transcript	XM_023252762.1	protein_coding	14	c.1593+136G>A
chrA1	69905149	C	T	PASS	intron_variant	MODIFIER	FARP1	101098028	transcript	XM_011280659.3	protein_coding	14	c.1593+369C>T
chrA1	69905149	C	T	PASS	intron_variant	MODIFIER	FARP1	101098028	transcript	XM_023252768.1	protein_coding	14	c.1563+369C>T
chrA1	69905149	C	T	PASS	intron_variant	MODIFIER	FARP1	101098028	transcript	XM_023252762.1	protein_coding	14	c.1593+369C>T
chrA1	69905152	G	A	PASS	intron_variant	MODIFIER	FARP1	101098028	transcript	XM_011280659.3	protein_coding	14	c.1593+372G>A
chrA1	69905152	G	A	PASS	intron_variant	MODIFIER	FARP1	101098028	transcript	XM_023252768.1	protein_coding	14	c.1563+372G>A
chrA1	69905152	G	A	PASS	intron_variant	MODIFIER	FARP1	101098028	transcript	XM_023252762.1	protein_coding	14	c.1593+372G>A
chrA1	69905288	G	A	PASS	intron_variant	MODIFIER	FARP1	101098028	transcript	XM_011280659.3	protein_coding	14	c.1593+508G>A
chrA1	69905288	G	A	PASS	intron_variant	MODIFIER	FARP1	101098028	transcript	XM_023252768.1	protein_coding	14	c.1563+508G>A
chrA1	69905288	G	A	PASS	intron_variant	MODIFIER	FARP1	101098028	transcript	XM_023252762.1	protein_coding	14	c.1593+508G>A
chrA1	69905578	C	T	PASS	intron_variant	MODIFIER	FARP1	101098028	transcript	XM_011280659.3	protein_coding	14	c.1594-316C>T
chrA1	69905578	C	T	PASS	intron_variant	MODIFIER	FARP1	101098028	transcript	XM_023252768.1	protein_coding	14	c.1564-316C>T
chrA1	69905578	C	T	PASS	intron_variant	MODIFIER	FARP1	101098028	transcript	XM_023252762.1	protein_coding	14	c.1594-316C>T
chrA1	69905599	G	A	PASS	intron_variant	MODIFIER	FARP1	101098028	transcript	XM_011280659.3	protein_coding	14	c.1594-295G>A
chrA1	69905599	G	A	PASS	intron_variant	MODIFIER	FARP1	101098028	transcript	XM_023252768.1	protein_coding	14	c.1564-295G>A
chrA1	69905599	G	A	PASS	intron_variant	MODIFIER	FARP1	101098028	transcript	XM_023252762.1	protein_coding	14	c.1594-295G>A
chrA1	69906120	ATAGAAAT	A	PASS	intron_variant	MODIFIER	FARP1	101098028	transcript	XM_011280659.3	protein_coding	15	c.1683+138_1683+144delTAGAAAT
chrA1	69906120	ATAGAAAT	A	PASS	intron_variant	MODIFIER	FARP1	101098028	transcript	XM_023252768.1	protein_coding	15	c.1653+138_1653+144delTAGAAAT
chrA1	69906120	ATAGAAAT	A	PASS	intron_variant	MODIFIER	FARP1	101098028	transcript	XM_023252762.1	protein_coding	15	c.1683+138_1683+144delTAGAAAT
chrA1	69909349	C	T	PASS	downstream_gene_variant	MODIFIER	LOC109498918	109498918	transcript	XR_002741762.1	pseudogene	-1	n.*3295G>A
chrA1	69909349	C	T	PASS	downstream_gene_variant	MODIFIER	LOC109498918	109498918	transcript	XR_002741763.1	pseudogene	-1	n.*3295G>A
chrA1	69909349	C	T	PASS	intron_variant	MODIFIER	FARP1	101098028	transcript	XM_011280659.3	protein_coding	16	c.1817+2193C>T
chrA1	69909349	C	T	PASS	intron_variant	MODIFIER	FARP1	101098028	transcript	XM_023252768.1	protein_coding	16	c.1787+2193C>T
chrA1	69909349	C	T	PASS	intron_variant	MODIFIER	FARP1	101098028	transcript	XM_023252762.1	protein_coding	16	c.1817+2193C>T
chrA1	69910970	G	A	PASS	downstream_gene_variant	MODIFIER	LOC109498918	109498918	transcript	XR_002741762.1	pseudogene	-1	n.*1674C>T
chrA1	69910970	G	A	PASS	downstream_gene_variant	MODIFIER	LOC109498918	109498918	transcript	XR_002741763.1	pseudogene	-1	n.*1674C>T
chrA1	69910970	G	A	PASS	intron_variant	MODIFIER	FARP1	101098028	transcript	XM_011280659.3	protein_coding	16	c.1817+3814G>A
chrA1	69910970	G	A	PASS	intron_variant	MODIFIER	FARP1	101098028	transcript	XM_023252768.1	protein_coding	16	c.1787+3814G>A
chrA1	69910970	G	A	PASS	intron_variant	MODIFIER	FARP1	101098028	transcript	XM_023252762.1	protein_coding	16	c.1817+3814G>A
chrA1	69912352	A	G	PASS	downstream_gene_variant	MODIFIER	LOC109498918	109498918	transcript	XR_002741762.1	pseudogene	-1	n.*292T>C
chrA1	69912352	A	G	PASS	downstream_gene_variant	MODIFIER	LOC109498918	109498918	transcript	XR_002741763.1	pseudogene	-1	n.*292T>C
chrA1	69912352	A	G	PASS	intron_variant	MODIFIER	FARP1	101098028	transcript	XM_011280659.3	protein_coding	16	c.1817+5196A>G
chrA1	69912352	A	G	PASS	intron_variant	MODIFIER	FARP1	101098028	transcript	XM_023252768.1	protein_coding	16	c.1787+5196A>G
chrA1	69912352	A	G	PASS	intron_variant	MODIFIER	FARP1	101098028	transcript	XM_023252762.1	protein_coding	16	c.1817+5196A>G
chrA1	69912925	A	G	PASS	intron_variant	MODIFIER	FARP1	101098028	transcript	XM_011280659.3	protein_coding	16	c.1817+5769A>G
chrA1	69912925	A	G	PASS	intron_variant	MODIFIER	FARP1	101098028	transcript	XM_023252768.1	protein_coding	16	c.1787+5769A>G
chrA1	69912925	A	G	PASS	intron_variant	MODIFIER	FARP1	101098028	transcript	XM_023252762.1	protein_coding	16	c.1817+5769A>G
chrA1	69912925	A	G	PASS	non_coding_transcript_exon_variant	MODIFIER	LOC109498918	109498918	transcript	XR_002741762.1	pseudogene	3	n.4482T>C
chrA1	69912925	A	G	PASS	non_coding_transcript_exon_variant	MODIFIER	LOC109498918	109498918	transcript	XR_002741763.1	pseudogene	4	n.4202T>C
chrA1	69913209	T	C	PASS	intron_variant	MODIFIER	FARP1	101098028	transcript	XM_011280659.3	protein_coding	16	c.1817+6053T>C
chrA1	69913209	T	C	PASS	intron_variant	MODIFIER	LOC109498918	109498918	transcript	XR_002741762.1	pseudogene	2	n.4339-141A>G
chrA1	69913209	T	C	PASS	intron_variant	MODIFIER	FARP1	101098028	transcript	XM_023252768.1	protein_coding	16	c.1787+6053T>C
chrA1	69913209	T	C	PASS	intron_variant	MODIFIER	FARP1	101098028	transcript	XM_023252762.1	protein_coding	16	c.1817+6053T>C
chrA1	69913209	T	C	PASS	intron_variant	MODIFIER	LOC109498918	109498918	transcript	XR_002741763.1	pseudogene	3	n.4059-141A>G
chrA1	69913211	CAGA	C	PASS	intron_variant	MODIFIER	FARP1	101098028	transcript	XM_011280659.3	protein_coding	16	c.1817+6056_1817+6058delAGA
chrA1	69913211	CAGA	C	PASS	intron_variant	MODIFIER	LOC109498918	109498918	transcript	XR_002741762.1	pseudogene	2	n.4339-146_4339-144delTCT
chrA1	69913211	CAGA	C	PASS	intron_variant	MODIFIER	FARP1	101098028	transcript	XM_023252768.1	protein_coding	16	c.1787+6056_1787+6058delAGA
chrA1	69913211	CAGA	C	PASS	intron_variant	MODIFIER	FARP1	101098028	transcript	XM_023252762.1	protein_coding	16	c.1817+6056_1817+6058delAGA
chrA1	69913211	CAGA	C	PASS	intron_variant	MODIFIER	LOC109498918	109498918	transcript	XR_002741763.1	pseudogene	3	n.4059-146_4059-144delTCT
chrA1	69913325	C	T	PASS	intron_variant	MODIFIER	FARP1	101098028	transcript	XM_011280659.3	protein_coding	16	c.1817+6169C>T
chrA1	69913325	C	T	PASS	intron_variant	MODIFIER	LOC109498918	109498918	transcript	XR_002741762.1	pseudogene	2	n.4339-257G>A
chrA1	69913325	C	T	PASS	intron_variant	MODIFIER	FARP1	101098028	transcript	XM_023252768.1	protein_coding	16	c.1787+6169C>T
chrA1	69913325	C	T	PASS	intron_variant	MODIFIER	FARP1	101098028	transcript	XM_023252762.1	protein_coding	16	c.1817+6169C>T
chrA1	69913325	C	T	PASS	intron_variant	MODIFIER	LOC109498918	109498918	transcript	XR_002741763.1	pseudogene	3	n.4059-257G>A
chrA1	69914894	T	C	PASS	intron_variant	MODIFIER	FARP1	101098028	transcript	XM_011280659.3	protein_coding	16	c.1817+7738T>C
chrA1	69914894	T	C	PASS	intron_variant	MODIFIER	FARP1	101098028	transcript	XM_023252768.1	protein_coding	16	c.1787+7738T>C
chrA1	69914894	T	C	PASS	intron_variant	MODIFIER	FARP1	101098028	transcript	XM_023252762.1	protein_coding	16	c.1817+7738T>C
chrA1	69914894	T	C	PASS	non_coding_transcript_exon_variant	MODIFIER	LOC109498918	109498918	transcript	XR_002741762.1	pseudogene	2	n.3850A>G
chrA1	69914894	T	C	PASS	non_coding_transcript_exon_variant	MODIFIER	LOC109498918	109498918	transcript	XR_002741763.1	pseudogene	3	n.3570A>G
chrA1	69920824	G	A	PASS	intron_variant	MODIFIER	FARP1	101098028	transcript	XM_011280659.3	protein_coding	16	c.1818-4891G>A
chrA1	69920824	G	A	PASS	intron_variant	MODIFIER	LOC109498918	109498918	transcript	XR_002741762.1	pseudogene	1	n.3313-5393C>T
chrA1	69920824	G	A	PASS	intron_variant	MODIFIER	FARP1	101098028	transcript	XM_023252768.1	protein_coding	16	c.1788-4891G>A
chrA1	69920824	G	A	PASS	intron_variant	MODIFIER	FARP1	101098028	transcript	XM_023252762.1	protein_coding	16	c.1818-4891G>A
chrA1	69920824	G	A	PASS	intron_variant	MODIFIER	LOC109498918	109498918	transcript	XR_002741763.1	pseudogene	2	n.3033-5393C>T
chrA1	69921157	TAATG	T	PASS	intron_variant	MODIFIER	FARP1	101098028	transcript	XM_011280659.3	protein_coding	16	c.1818-4557_1818-4554delAATG
chrA1	69921157	TAATG	T	PASS	intron_variant	MODIFIER	LOC109498918	109498918	transcript	XR_002741762.1	pseudogene	1	n.3313-5730_3313-5727delCATT
chrA1	69921157	TAATG	T	PASS	intron_variant	MODIFIER	FARP1	101098028	transcript	XM_023252768.1	protein_coding	16	c.1788-4557_1788-4554delAATG
chrA1	69921157	TAATG	T	PASS	intron_variant	MODIFIER	FARP1	101098028	transcript	XM_023252762.1	protein_coding	16	c.1818-4557_1818-4554delAATG
chrA1	69921157	TAATG	T	PASS	intron_variant	MODIFIER	LOC109498918	109498918	transcript	XR_002741763.1	pseudogene	2	n.3033-5730_3033-5727delCATT
chrA1	69922597	C	T	PASS	intron_variant	MODIFIER	FARP1	101098028	transcript	XM_011280659.3	protein_coding	16	c.1818-3118C>T
chrA1	69922597	C	T	PASS	intron_variant	MODIFIER	LOC109498918	109498918	transcript	XR_002741762.1	pseudogene	1	n.3312+5831G>A
chrA1	69922597	C	T	PASS	intron_variant	MODIFIER	FARP1	101098028	transcript	XM_023252768.1	protein_coding	16	c.1788-3118C>T
chrA1	69922597	C	T	PASS	intron_variant	MODIFIER	FARP1	101098028	transcript	XM_023252762.1	protein_coding	16	c.1818-3118C>T
chrA1	69922597	C	T	PASS	intron_variant	MODIFIER	LOC109498918	109498918	transcript	XR_002741763.1	pseudogene	2	n.3032+5831G>A
chrA1	69922801	A	G	PASS	intron_variant	MODIFIER	FARP1	101098028	transcript	XM_011280659.3	protein_coding	16	c.1818-2914A>G
chrA1	69922801	A	G	PASS	intron_variant	MODIFIER	LOC109498918	109498918	transcript	XR_002741762.1	pseudogene	1	n.3312+5627T>C
chrA1	69922801	A	G	PASS	intron_variant	MODIFIER	FARP1	101098028	transcript	XM_023252768.1	protein_coding	16	c.1788-2914A>G
chrA1	69922801	A	G	PASS	intron_variant	MODIFIER	FARP1	101098028	transcript	XM_023252762.1	protein_coding	16	c.1818-2914A>G
chrA1	69922801	A	G	PASS	intron_variant	MODIFIER	LOC109498918	109498918	transcript	XR_002741763.1	pseudogene	2	n.3032+5627T>C
chrA1	69923071	GC	G	PASS	intron_variant	MODIFIER	FARP1	101098028	transcript	XM_011280659.3	protein_coding	16	c.1818-2643delC
chrA1	69923071	GC	G	PASS	intron_variant	MODIFIER	LOC109498918	109498918	transcript	XR_002741762.1	pseudogene	1	n.3312+5356delG
chrA1	69923071	GC	G	PASS	intron_variant	MODIFIER	FARP1	101098028	transcript	XM_023252768.1	protein_coding	16	c.1788-2643delC
chrA1	69923071	GC	G	PASS	intron_variant	MODIFIER	FARP1	101098028	transcript	XM_023252762.1	protein_coding	16	c.1818-2643delC
chrA1	69923071	GC	G	PASS	intron_variant	MODIFIER	LOC109498918	109498918	transcript	XR_002741763.1	pseudogene	2	n.3032+5356delG
chrA1	69923945	C	T	PASS	intron_variant	MODIFIER	FARP1	101098028	transcript	XM_011280659.3	protein_coding	16	c.1818-1770C>T
chrA1	69923945	C	T	PASS	intron_variant	MODIFIER	LOC109498918	109498918	transcript	XR_002741762.1	pseudogene	1	n.3312+4483G>A
chrA1	69923945	C	T	PASS	intron_variant	MODIFIER	FARP1	101098028	transcript	XM_023252768.1	protein_coding	16	c.1788-1770C>T
chrA1	69923945	C	T	PASS	intron_variant	MODIFIER	FARP1	101098028	transcript	XM_023252762.1	protein_coding	16	c.1818-1770C>T
chrA1	69923945	C	T	PASS	intron_variant	MODIFIER	LOC109498918	109498918	transcript	XR_002741763.1	pseudogene	2	n.3032+4483G>A
chrA1	69924020	C	T	PASS	intron_variant	MODIFIER	FARP1	101098028	transcript	XM_011280659.3	protein_coding	16	c.1818-1695C>T
chrA1	69924020	C	T	PASS	intron_variant	MODIFIER	LOC109498918	109498918	transcript	XR_002741762.1	pseudogene	1	n.3312+4408G>A
chrA1	69924020	C	T	PASS	intron_variant	MODIFIER	FARP1	101098028	transcript	XM_023252768.1	protein_coding	16	c.1788-1695C>T
chrA1	69924020	C	T	PASS	intron_variant	MODIFIER	FARP1	101098028	transcript	XM_023252762.1	protein_coding	16	c.1818-1695C>T
chrA1	69924020	C	T	PASS	intron_variant	MODIFIER	LOC109498918	109498918	transcript	XR_002741763.1	pseudogene	2	n.3032+4408G>A
chrA1	69925477	G	T	PASS	intron_variant	MODIFIER	FARP1	101098028	transcript	XM_011280659.3	protein_coding	16	c.1818-238G>T
chrA1	69925477	G	T	PASS	intron_variant	MODIFIER	LOC109498918	109498918	transcript	XR_002741762.1	pseudogene	1	n.3312+2951C>A
chrA1	69925477	G	T	PASS	intron_variant	MODIFIER	FARP1	101098028	transcript	XM_023252768.1	protein_coding	16	c.1788-238G>T
chrA1	69925477	G	T	PASS	intron_variant	MODIFIER	FARP1	101098028	transcript	XM_023252762.1	protein_coding	16	c.1818-238G>T
chrA1	69925477	G	T	PASS	intron_variant	MODIFIER	LOC109498918	109498918	transcript	XR_002741763.1	pseudogene	2	n.3032+2951C>A
chrA1	69926146	C	G	PASS	intron_variant	MODIFIER	FARP1	101098028	transcript	XM_011280659.3	protein_coding	17	c.1899+350C>G
chrA1	69926146	C	G	PASS	intron_variant	MODIFIER	LOC109498918	109498918	transcript	XR_002741762.1	pseudogene	1	n.3312+2282G>C
chrA1	69926146	C	G	PASS	intron_variant	MODIFIER	FARP1	101098028	transcript	XM_023252768.1	protein_coding	17	c.1869+350C>G
chrA1	69926146	C	G	PASS	intron_variant	MODIFIER	FARP1	101098028	transcript	XM_023252762.1	protein_coding	17	c.1899+350C>G
chrA1	69926146	C	G	PASS	intron_variant	MODIFIER	LOC109498918	109498918	transcript	XR_002741763.1	pseudogene	2	n.3032+2282G>C
chrA1	69928093	G	A	PASS	intron_variant	MODIFIER	FARP1	101098028	transcript	XM_011280659.3	protein_coding	17	c.1899+2297G>A
chrA1	69928093	G	A	PASS	intron_variant	MODIFIER	LOC109498918	109498918	transcript	XR_002741762.1	pseudogene	1	n.3312+335C>T
chrA1	69928093	G	A	PASS	intron_variant	MODIFIER	FARP1	101098028	transcript	XM_023252768.1	protein_coding	17	c.1869+2297G>A
chrA1	69928093	G	A	PASS	intron_variant	MODIFIER	FARP1	101098028	transcript	XM_023252762.1	protein_coding	17	c.1899+2297G>A
chrA1	69928093	G	A	PASS	intron_variant	MODIFIER	LOC109498918	109498918	transcript	XR_002741763.1	pseudogene	2	n.3032+335C>T
chrA1	69933830	C	T	PASS	upstream_gene_variant	MODIFIER	LOC109498918	109498918	transcript	XR_002741762.1	pseudogene	-1	n.-2091G>A
chrA1	69933830	C	T	PASS	upstream_gene_variant	MODIFIER	LOC109498918	109498918	transcript	XR_002741763.1	pseudogene	-1	n.-2091G>A
chrA1	69933830	C	T	PASS	intron_variant	MODIFIER	FARP1	101098028	transcript	XM_011280659.3	protein_coding	18	c.2138-1129C>T
chrA1	69933830	C	T	PASS	intron_variant	MODIFIER	FARP1	101098028	transcript	XM_023252768.1	protein_coding	18	c.2108-1129C>T
chrA1	69933830	C	T	PASS	intron_variant	MODIFIER	FARP1	101098028	transcript	XM_023252762.1	protein_coding	18	c.2138-1129C>T
chrA1	69934528	T	TC	PASS	upstream_gene_variant	MODIFIER	LOC109498918	109498918	transcript	XR_002741762.1	pseudogene	-1	n.-2790_-2789insG
chrA1	69934528	T	TC	PASS	upstream_gene_variant	MODIFIER	LOC109498918	109498918	transcript	XR_002741763.1	pseudogene	-1	n.-2790_-2789insG
chrA1	69934528	T	TC	PASS	intron_variant	MODIFIER	FARP1	101098028	transcript	XM_011280659.3	protein_coding	18	c.2138-431_2138-430insC
chrA1	69934528	T	TC	PASS	intron_variant	MODIFIER	FARP1	101098028	transcript	XM_023252768.1	protein_coding	18	c.2108-431_2108-430insC
chrA1	69934528	T	TC	PASS	intron_variant	MODIFIER	FARP1	101098028	transcript	XM_023252762.1	protein_coding	18	c.2138-431_2138-430insC
chrA1	69934848	A	G	PASS	upstream_gene_variant	MODIFIER	LOC109498918	109498918	transcript	XR_002741762.1	pseudogene	-1	n.-3109T>C
chrA1	69934848	A	G	PASS	upstream_gene_variant	MODIFIER	LOC109498918	109498918	transcript	XR_002741763.1	pseudogene	-1	n.-3109T>C
chrA1	69934848	A	G	PASS	intron_variant	MODIFIER	FARP1	101098028	transcript	XM_011280659.3	protein_coding	18	c.2138-111A>G
chrA1	69934848	A	G	PASS	intron_variant	MODIFIER	FARP1	101098028	transcript	XM_023252768.1	protein_coding	18	c.2108-111A>G
chrA1	69934848	A	G	PASS	intron_variant	MODIFIER	FARP1	101098028	transcript	XM_023252762.1	protein_coding	18	c.2138-111A>G
chrA1	69934882	C	G	PASS	upstream_gene_variant	MODIFIER	LOC109498918	109498918	transcript	XR_002741762.1	pseudogene	-1	n.-3143G>C
chrA1	69934882	C	G	PASS	upstream_gene_variant	MODIFIER	LOC109498918	109498918	transcript	XR_002741763.1	pseudogene	-1	n.-3143G>C
chrA1	69934882	C	G	PASS	intron_variant	MODIFIER	FARP1	101098028	transcript	XM_011280659.3	protein_coding	18	c.2138-77C>G
chrA1	69934882	C	G	PASS	intron_variant	MODIFIER	FARP1	101098028	transcript	XM_023252768.1	protein_coding	18	c.2108-77C>G
chrA1	69934882	C	G	PASS	intron_variant	MODIFIER	FARP1	101098028	transcript	XM_023252762.1	protein_coding	18	c.2138-77C>G
chrA1	69935311	G	A	PASS	upstream_gene_variant	MODIFIER	LOC109498918	109498918	transcript	XR_002741762.1	pseudogene	-1	n.-3572C>T
chrA1	69935311	G	A	PASS	upstream_gene_variant	MODIFIER	LOC109498918	109498918	transcript	XR_002741763.1	pseudogene	-1	n.-3572C>T
chrA1	69935311	G	A	PASS	intron_variant	MODIFIER	FARP1	101098028	transcript	XM_011280659.3	protein_coding	19	c.2268+222G>A
chrA1	69935311	G	A	PASS	intron_variant	MODIFIER	FARP1	101098028	transcript	XM_023252768.1	protein_coding	19	c.2238+222G>A
chrA1	69935311	G	A	PASS	intron_variant	MODIFIER	FARP1	101098028	transcript	XM_023252762.1	protein_coding	19	c.2268+222G>A
chrA1	69935542	G	A	PASS	upstream_gene_variant	MODIFIER	LOC109498918	109498918	transcript	XR_002741762.1	pseudogene	-1	n.-3803C>T
chrA1	69935542	G	A	PASS	upstream_gene_variant	MODIFIER	LOC109498918	109498918	transcript	XR_002741763.1	pseudogene	-1	n.-3803C>T
chrA1	69935542	G	A	PASS	intron_variant	MODIFIER	FARP1	101098028	transcript	XM_011280659.3	protein_coding	19	c.2268+453G>A
chrA1	69935542	G	A	PASS	intron_variant	MODIFIER	FARP1	101098028	transcript	XM_023252768.1	protein_coding	19	c.2238+453G>A
chrA1	69935542	G	A	PASS	intron_variant	MODIFIER	FARP1	101098028	transcript	XM_023252762.1	protein_coding	19	c.2268+453G>A
chrA1	69935852	G	A	PASS	upstream_gene_variant	MODIFIER	LOC109498918	109498918	transcript	XR_002741762.1	pseudogene	-1	n.-4113C>T
chrA1	69935852	G	A	PASS	upstream_gene_variant	MODIFIER	LOC109498918	109498918	transcript	XR_002741763.1	pseudogene	-1	n.-4113C>T
chrA1	69935852	G	A	PASS	intron_variant	MODIFIER	FARP1	101098028	transcript	XM_011280659.3	protein_coding	19	c.2268+763G>A
chrA1	69935852	G	A	PASS	intron_variant	MODIFIER	FARP1	101098028	transcript	XM_023252768.1	protein_coding	19	c.2238+763G>A
chrA1	69935852	G	A	PASS	intron_variant	MODIFIER	FARP1	101098028	transcript	XM_023252762.1	protein_coding	19	c.2268+763G>A
chrA1	69935882	A	AACCGACTGAGGCACCCAGGC	PASS	upstream_gene_variant	MODIFIER	LOC109498918	109498918	transcript	XR_002741762.1	pseudogene	-1	n.-4144_-4143insGCCTGGGTGCCTCAGTCGGT
chrA1	69935882	A	AACCGACTGAGGCACCCAGGC	PASS	upstream_gene_variant	MODIFIER	LOC109498918	109498918	transcript	XR_002741763.1	pseudogene	-1	n.-4144_-4143insGCCTGGGTGCCTCAGTCGGT
chrA1	69935882	A	AACCGACTGAGGCACCCAGGC	PASS	intron_variant	MODIFIER	FARP1	101098028	transcript	XM_011280659.3	protein_coding	19	c.2268+793_2268+794insACCGACTGAGGCACCCAGGC
chrA1	69935882	A	AACCGACTGAGGCACCCAGGC	PASS	intron_variant	MODIFIER	FARP1	101098028	transcript	XM_023252768.1	protein_coding	19	c.2238+793_2238+794insACCGACTGAGGCACCCAGGC
chrA1	69935882	A	AACCGACTGAGGCACCCAGGC	PASS	intron_variant	MODIFIER	FARP1	101098028	transcript	XM_023252762.1	protein_coding	19	c.2268+793_2268+794insACCGACTGAGGCACCCAGGC
chrA1	69935888	G	A	PASS	upstream_gene_variant	MODIFIER	LOC109498918	109498918	transcript	XR_002741762.1	pseudogene	-1	n.-4149C>T
chrA1	69935888	G	A	PASS	upstream_gene_variant	MODIFIER	LOC109498918	109498918	transcript	XR_002741763.1	pseudogene	-1	n.-4149C>T
chrA1	69935888	G	A	PASS	intron_variant	MODIFIER	FARP1	101098028	transcript	XM_011280659.3	protein_coding	19	c.2268+799G>A
chrA1	69935888	G	A	PASS	intron_variant	MODIFIER	FARP1	101098028	transcript	XM_023252768.1	protein_coding	19	c.2238+799G>A
chrA1	69935888	G	A	PASS	intron_variant	MODIFIER	FARP1	101098028	transcript	XM_023252762.1	protein_coding	19	c.2268+799G>A
chrA1	69936311	G	C	PASS	upstream_gene_variant	MODIFIER	LOC109498918	109498918	transcript	XR_002741762.1	pseudogene	-1	n.-4572C>G
chrA1	69936311	G	C	PASS	upstream_gene_variant	MODIFIER	LOC109498918	109498918	transcript	XR_002741763.1	pseudogene	-1	n.-4572C>G
chrA1	69936311	G	C	PASS	intron_variant	MODIFIER	FARP1	101098028	transcript	XM_011280659.3	protein_coding	19	c.2268+1222G>C
chrA1	69936311	G	C	PASS	intron_variant	MODIFIER	FARP1	101098028	transcript	XM_023252768.1	protein_coding	19	c.2238+1222G>C
chrA1	69936311	G	C	PASS	intron_variant	MODIFIER	FARP1	101098028	transcript	XM_023252762.1	protein_coding	19	c.2268+1222G>C
chrA1	69936630	G	A	PASS	upstream_gene_variant	MODIFIER	LOC109498918	109498918	transcript	XR_002741762.1	pseudogene	-1	n.-4891C>T
chrA1	69936630	G	A	PASS	upstream_gene_variant	MODIFIER	LOC109498918	109498918	transcript	XR_002741763.1	pseudogene	-1	n.-4891C>T
chrA1	69936630	G	A	PASS	intron_variant	MODIFIER	FARP1	101098028	transcript	XM_011280659.3	protein_coding	19	c.2268+1541G>A
chrA1	69936630	G	A	PASS	intron_variant	MODIFIER	FARP1	101098028	transcript	XM_023252768.1	protein_coding	19	c.2238+1541G>A
chrA1	69936630	G	A	PASS	intron_variant	MODIFIER	FARP1	101098028	transcript	XM_023252762.1	protein_coding	19	c.2268+1541G>A
chrA1	69937996	C	A	PASS	intron_variant	MODIFIER	FARP1	101098028	transcript	XM_011280659.3	protein_coding	19	c.2269-1667C>A
chrA1	69937996	C	A	PASS	intron_variant	MODIFIER	FARP1	101098028	transcript	XM_023252768.1	protein_coding	19	c.2239-1667C>A
chrA1	69937996	C	A	PASS	intron_variant	MODIFIER	FARP1	101098028	transcript	XM_023252762.1	protein_coding	19	c.2269-1667C>A
chrA1	69941141	C	A	PASS	intron_variant	MODIFIER	FARP1	101098028	transcript	XM_011280659.3	protein_coding	23	c.2623+215C>A
chrA1	69941141	C	A	PASS	intron_variant	MODIFIER	FARP1	101098028	transcript	XM_023252768.1	protein_coding	23	c.2593+215C>A
chrA1	69941141	C	A	PASS	intron_variant	MODIFIER	FARP1	101098028	transcript	XM_023252762.1	protein_coding	23	c.2623+215C>A
chrA1	69941216	C	G	PASS	intron_variant	MODIFIER	FARP1	101098028	transcript	XM_011280659.3	protein_coding	23	c.2624-237C>G
chrA1	69941216	C	G	PASS	intron_variant	MODIFIER	FARP1	101098028	transcript	XM_023252768.1	protein_coding	23	c.2594-237C>G
chrA1	69941216	C	G	PASS	intron_variant	MODIFIER	FARP1	101098028	transcript	XM_023252762.1	protein_coding	23	c.2624-237C>G
chrA1	69942741	C	T	PASS	intron_variant	MODIFIER	FARP1	101098028	transcript	XM_011280659.3	protein_coding	24	c.2790+1122C>T
chrA1	69942741	C	T	PASS	intron_variant	MODIFIER	FARP1	101098028	transcript	XM_023252768.1	protein_coding	24	c.2760+1122C>T
chrA1	69942741	C	T	PASS	intron_variant	MODIFIER	FARP1	101098028	transcript	XM_023252762.1	protein_coding	24	c.2790+1122C>T
chrA1	69945159	CAAGAATT	C	PASS	intron_variant	MODIFIER	FARP1	101098028	transcript	XM_011280659.3	protein_coding	24	c.2791-168_2791-162delAAGAATT
chrA1	69945159	CAAGAATT	C	PASS	intron_variant	MODIFIER	FARP1	101098028	transcript	XM_023252768.1	protein_coding	24	c.2761-168_2761-162delAAGAATT
chrA1	69945159	CAAGAATT	C	PASS	intron_variant	MODIFIER	FARP1	101098028	transcript	XM_023252762.1	protein_coding	24	c.2791-168_2791-162delAAGAATT
chrA1	69946314	C	T	PASS	downstream_gene_variant	MODIFIER	STK24	101098426	transcript	XM_003980489.5	protein_coding	-1	c.*6882G>A
chrA1	69946314	C	T	PASS	downstream_gene_variant	MODIFIER	STK24	101098426	transcript	XM_019828795.2	protein_coding	-1	c.*6882G>A
chrA1	69946314	C	T	PASS	downstream_gene_variant	MODIFIER	STK24	101098426	transcript	XM_023252773.1	protein_coding	-1	c.*6882G>A
chrA1	69946314	C	T	PASS	intron_variant	MODIFIER	FARP1	101098028	transcript	XM_011280659.3	protein_coding	26	c.3050+211C>T
chrA1	69946314	C	T	PASS	intron_variant	MODIFIER	FARP1	101098028	transcript	XM_023252768.1	protein_coding	26	c.3020+211C>T
chrA1	69946314	C	T	PASS	intron_variant	MODIFIER	FARP1	101098028	transcript	XM_023252762.1	protein_coding	26	c.3050+211C>T
chrA1	69950028	G	A	PASS	downstream_gene_variant	MODIFIER	FARP1	101098028	transcript	XM_011280659.3	protein_coding	-1	c.*2409G>A
chrA1	69950028	G	A	PASS	downstream_gene_variant	MODIFIER	STK24	101098426	transcript	XM_003980489.5	protein_coding	-1	c.*3168C>T
chrA1	69950028	G	A	PASS	downstream_gene_variant	MODIFIER	FARP1	101098028	transcript	XM_023252768.1	protein_coding	-1	c.*2409G>A
chrA1	69950028	G	A	PASS	downstream_gene_variant	MODIFIER	FARP1	101098028	transcript	XM_023252762.1	protein_coding	-1	c.*2409G>A
chrA1	69950028	G	A	PASS	downstream_gene_variant	MODIFIER	STK24	101098426	transcript	XM_019828795.2	protein_coding	-1	c.*3168C>T
chrA1	69950028	G	A	PASS	downstream_gene_variant	MODIFIER	STK24	101098426	transcript	XM_023252773.1	protein_coding	-1	c.*3168C>T
chrA1	69950028	G	A	PASS	intergenic_region	MODIFIER	FARP1-STK24	101098028-101098426	intergenic_region	101098028-101098426		-1	n.69950028G>A
chrA1	69951213	C	T	PASS	3_prime_UTR_variant	MODIFIER	STK24	101098426	transcript	XM_003980489.5	protein_coding	11	c.*1983G>A
chrA1	69951213	C	T	PASS	3_prime_UTR_variant	MODIFIER	STK24	101098426	transcript	XM_019828795.2	protein_coding	9	c.*1983G>A
chrA1	69951213	C	T	PASS	3_prime_UTR_variant	MODIFIER	STK24	101098426	transcript	XM_023252773.1	protein_coding	11	c.*1983G>A
chrA1	69951213	C	T	PASS	downstream_gene_variant	MODIFIER	FARP1	101098028	transcript	XM_011280659.3	protein_coding	-1	c.*3594C>T
chrA1	69951213	C	T	PASS	downstream_gene_variant	MODIFIER	FARP1	101098028	transcript	XM_023252768.1	protein_coding	-1	c.*3594C>T
chrA1	69951213	C	T	PASS	downstream_gene_variant	MODIFIER	FARP1	101098028	transcript	XM_023252762.1	protein_coding	-1	c.*3594C>T
chrA1	69951341	A	G	PASS	3_prime_UTR_variant	MODIFIER	STK24	101098426	transcript	XM_003980489.5	protein_coding	11	c.*1855T>C
chrA1	69951341	A	G	PASS	3_prime_UTR_variant	MODIFIER	STK24	101098426	transcript	XM_019828795.2	protein_coding	9	c.*1855T>C
chrA1	69951341	A	G	PASS	3_prime_UTR_variant	MODIFIER	STK24	101098426	transcript	XM_023252773.1	protein_coding	11	c.*1855T>C
chrA1	69951341	A	G	PASS	downstream_gene_variant	MODIFIER	FARP1	101098028	transcript	XM_011280659.3	protein_coding	-1	c.*3722A>G
chrA1	69951341	A	G	PASS	downstream_gene_variant	MODIFIER	FARP1	101098028	transcript	XM_023252768.1	protein_coding	-1	c.*3722A>G
chrA1	69951341	A	G	PASS	downstream_gene_variant	MODIFIER	FARP1	101098028	transcript	XM_023252762.1	protein_coding	-1	c.*3722A>G
chrA1	69955671	G	A	PASS	intron_variant	MODIFIER	STK24	101098426	transcript	XM_003980489.5	protein_coding	10	c.1301+1808C>T
chrA1	69955671	G	A	PASS	intron_variant	MODIFIER	STK24	101098426	transcript	XM_019828795.2	protein_coding	8	c.1034+1808C>T
chrA1	69955671	G	A	PASS	intron_variant	MODIFIER	STK24	101098426	transcript	XM_023252773.1	protein_coding	10	c.1265+1808C>T
chrA1	69959800	T	C	PASS	intron_variant	MODIFIER	STK24	101098426	transcript	XM_003980489.5	protein_coding	9	c.1164+392A>G
chrA1	69959800	T	C	PASS	intron_variant	MODIFIER	STK24	101098426	transcript	XM_019828795.2	protein_coding	7	c.897+392A>G
chrA1	69959800	T	C	PASS	intron_variant	MODIFIER	STK24	101098426	transcript	XM_023252773.1	protein_coding	9	c.1128+392A>G
chrA1	69962893	C	CA	PASS	intron_variant	MODIFIER	STK24	101098426	transcript	XM_003980489.5	protein_coding	7	c.965+212_965+213insT
chrA1	69962893	C	CA	PASS	intron_variant	MODIFIER	STK24	101098426	transcript	XM_019828795.2	protein_coding	5	c.698+212_698+213insT
chrA1	69962893	C	CA	PASS	intron_variant	MODIFIER	STK24	101098426	transcript	XM_023252773.1	protein_coding	7	c.929+212_929+213insT
chrA1	69964019	C	T	PASS	upstream_gene_variant	MODIFIER	LOC109498914	109498914	transcript	109498914	pseudogene	-1	n.-3937C>T
chrA1	69964019	C	T	PASS	intron_variant	MODIFIER	STK24	101098426	transcript	XM_003980489.5	protein_coding	6	c.820-768G>A
chrA1	69964019	C	T	PASS	intron_variant	MODIFIER	STK24	101098426	transcript	XM_019828795.2	protein_coding	4	c.553-768G>A
chrA1	69964019	C	T	PASS	intron_variant	MODIFIER	STK24	101098426	transcript	XM_023252773.1	protein_coding	6	c.784-768G>A
chrA1	69965063	C	T	PASS	upstream_gene_variant	MODIFIER	LOC109498914	109498914	transcript	109498914	pseudogene	-1	n.-2893C>T
chrA1	69965063	C	T	PASS	intron_variant	MODIFIER	STK24	101098426	transcript	XM_003980489.5	protein_coding	6	c.819+474G>A
chrA1	69965063	C	T	PASS	intron_variant	MODIFIER	STK24	101098426	transcript	XM_019828795.2	protein_coding	4	c.552+474G>A
chrA1	69965063	C	T	PASS	intron_variant	MODIFIER	STK24	101098426	transcript	XM_023252773.1	protein_coding	6	c.783+474G>A
chrA1	69967086	T	C	PASS	upstream_gene_variant	MODIFIER	LOC109498914	109498914	transcript	109498914	pseudogene	-1	n.-870T>C
chrA1	69967086	T	C	PASS	intron_variant	MODIFIER	STK24	101098426	transcript	XM_003980489.5	protein_coding	5	c.634-1364A>G
chrA1	69967086	T	C	PASS	intron_variant	MODIFIER	STK24	101098426	transcript	XM_019828795.2	protein_coding	3	c.367-1364A>G
chrA1	69967086	T	C	PASS	intron_variant	MODIFIER	STK24	101098426	transcript	XM_023252773.1	protein_coding	5	c.598-1364A>G
chrA1	69967473	G	A	PASS	upstream_gene_variant	MODIFIER	LOC109498914	109498914	transcript	109498914	pseudogene	-1	n.-483G>A
chrA1	69967473	G	A	PASS	intron_variant	MODIFIER	STK24	101098426	transcript	XM_003980489.5	protein_coding	5	c.634-1751C>T
chrA1	69967473	G	A	PASS	intron_variant	MODIFIER	STK24	101098426	transcript	XM_019828795.2	protein_coding	3	c.367-1751C>T
chrA1	69967473	G	A	PASS	intron_variant	MODIFIER	STK24	101098426	transcript	XM_023252773.1	protein_coding	5	c.598-1751C>T
chrA1	69967818	C	T	PASS	upstream_gene_variant	MODIFIER	LOC109498914	109498914	transcript	109498914	pseudogene	-1	n.-138C>T
chrA1	69967818	C	T	PASS	intron_variant	MODIFIER	STK24	101098426	transcript	XM_003980489.5	protein_coding	5	c.634-2096G>A
chrA1	69967818	C	T	PASS	intron_variant	MODIFIER	STK24	101098426	transcript	XM_019828795.2	protein_coding	3	c.367-2096G>A
chrA1	69967818	C	T	PASS	intron_variant	MODIFIER	STK24	101098426	transcript	XM_023252773.1	protein_coding	5	c.598-2096G>A
chrA1	69968508	C	T	PASS	intron_variant	MODIFIER	STK24	101098426	transcript	XM_003980489.5	protein_coding	5	c.634-2786G>A
chrA1	69968508	C	T	PASS	intron_variant	MODIFIER	STK24	101098426	transcript	XM_019828795.2	protein_coding	3	c.367-2786G>A
chrA1	69968508	C	T	PASS	intron_variant	MODIFIER	STK24	101098426	transcript	XM_023252773.1	protein_coding	5	c.598-2786G>A
chrA1	69968508	C	T	PASS	non_coding_transcript_exon_variant	MODIFIER	LOC109498914	109498914	transcript	109498914	pseudogene	1	n.553C>T
chrA1	69968977	T	C	PASS	intron_variant	MODIFIER	STK24	101098426	transcript	XM_003980489.5	protein_coding	5	c.634-3255A>G
chrA1	69968977	T	C	PASS	intron_variant	MODIFIER	STK24	101098426	transcript	XM_019828795.2	protein_coding	3	c.367-3255A>G
chrA1	69968977	T	C	PASS	intron_variant	MODIFIER	STK24	101098426	transcript	XM_023252773.1	protein_coding	5	c.598-3255A>G
chrA1	69968977	T	C	PASS	non_coding_transcript_exon_variant	MODIFIER	LOC109498914	109498914	transcript	109498914	pseudogene	1	n.1022T>C
chrA1	69970536	G	GCTCT	PASS	downstream_gene_variant	MODIFIER	LOC109498914	109498914	transcript	109498914	pseudogene	-1	n.*154_*155insCTCT
chrA1	69970536	G	GCTCT	PASS	intron_variant	MODIFIER	STK24	101098426	transcript	XM_003980489.5	protein_coding	5	c.634-4815_634-4814insAGAG
chrA1	69970536	G	GCTCT	PASS	intron_variant	MODIFIER	STK24	101098426	transcript	XM_019828795.2	protein_coding	3	c.367-4815_367-4814insAGAG
chrA1	69970536	G	GCTCT	PASS	intron_variant	MODIFIER	STK24	101098426	transcript	XM_023252773.1	protein_coding	5	c.598-4815_598-4814insAGAG
chrA1	69971554	AGG	A	PASS	downstream_gene_variant	MODIFIER	LOC109498914	109498914	transcript	109498914	pseudogene	-1	n.*1173_*1174delGG
chrA1	69971554	AGG	A	PASS	intron_variant	MODIFIER	STK24	101098426	transcript	XM_003980489.5	protein_coding	5	c.633+3962_633+3963delCC
chrA1	69971554	AGG	A	PASS	intron_variant	MODIFIER	STK24	101098426	transcript	XM_019828795.2	protein_coding	3	c.367-5834_367-5833delCC
chrA1	69971554	AGG	A	PASS	intron_variant	MODIFIER	STK24	101098426	transcript	XM_023252773.1	protein_coding	5	c.597+3962_597+3963delCC
chrA1	69971568	G	GA	PASS	downstream_gene_variant	MODIFIER	LOC109498914	109498914	transcript	109498914	pseudogene	-1	n.*1186_*1187insA
chrA1	69971568	G	GA	PASS	intron_variant	MODIFIER	STK24	101098426	transcript	XM_003980489.5	protein_coding	5	c.633+3949_633+3950insT
chrA1	69971568	G	GA	PASS	intron_variant	MODIFIER	STK24	101098426	transcript	XM_019828795.2	protein_coding	3	c.367-5847_367-5846insT
chrA1	69971568	G	GA	PASS	intron_variant	MODIFIER	STK24	101098426	transcript	XM_023252773.1	protein_coding	5	c.597+3949_597+3950insT
chrA1	70107317	C	T	PASS	intergenic_region	MODIFIER	STK24-LOC109492627	101098426-109492627	intergenic_region	101098426-109492627		-1	n.70107317C>T
chrA1	70509386	C	T	PASS	intron_variant	MODIFIER	DOCK9	101100435	transcript	XM_023252788.1	protein_coding	1	c.129+58469G>A
chrA1	70509386	C	T	PASS	intron_variant	MODIFIER	DOCK9	101100435	transcript	XM_023252810.1	protein_coding	1	c.129+58469G>A
chrA1	70509386	C	T	PASS	intron_variant	MODIFIER	DOCK9	101100435	transcript	XM_023252826.1	protein_coding	1	c.129+58469G>A
chrA1	70509386	C	T	PASS	intron_variant	MODIFIER	DOCK9	101100435	transcript	XM_023252829.1	protein_coding	1	c.129+58469G>A
chrA1	70509386	C	T	PASS	intron_variant	MODIFIER	DOCK9	101100435	transcript	XM_023252831.1	protein_coding	1	c.129+58469G>A
chrA1	70599378	A	G	PASS	intron_variant	MODIFIER	LOC111560153	111560153	transcript	XR_002741802.1	pseudogene	2	n.252-5369T>C
chrA1	70613739	G	T	PASS	downstream_gene_variant	MODIFIER	LOC111560153	111560153	transcript	XR_002741799.1	pseudogene	-1	n.*519C>A
chrA1	70613739	G	T	PASS	intron_variant	MODIFIER	LOC111560153	111560153	transcript	XR_002741802.1	pseudogene	2	n.251+5779C>A
chrA1	70615596	G	A	PASS	intron_variant	MODIFIER	LOC111560153	111560153	transcript	XR_002741802.1	pseudogene	2	n.251+3922C>T
chrA1	70615596	G	A	PASS	intron_variant	MODIFIER	LOC111560153	111560153	transcript	XR_002741799.1	pseudogene	2	n.252-803C>T
chrA1	70767973	T	C	PASS	intron_variant	MODIFIER	UBAC2	101080352	transcript	XM_019828954.2	protein_coding	6	c.708+2293T>C
chrA1	70767973	T	C	PASS	intron_variant	MODIFIER	UBAC2	101080352	transcript	XM_019828928.2	protein_coding	6	c.645+2293T>C
chrA1	70767973	T	C	PASS	intron_variant	MODIFIER	UBAC2	101080352	transcript	XM_019828945.2	protein_coding	6	c.708+2293T>C
chrA1	70767973	T	C	PASS	intron_variant	MODIFIER	UBAC2	101080352	transcript	XM_019828949.2	protein_coding	6	c.708+2293T>C
chrA1	70767973	T	C	PASS	intron_variant	MODIFIER	UBAC2	101080352	transcript	XM_019828950.2	protein_coding	6	c.708+2293T>C
chrA1	70767973	T	C	PASS	intron_variant	MODIFIER	UBAC2	101080352	transcript	XM_006927374.4	protein_coding	6	c.708+2293T>C
chrA1	70767973	T	C	PASS	intron_variant	MODIFIER	UBAC2	101080352	transcript	XM_019828937.2	protein_coding	6	c.561+2293T>C
chrA1	70895186	C	T	PASS	intergenic_region	MODIFIER	LOC111560159-TM9SF2	111560159-101101536	intergenic_region	111560159-101101536		-1	n.70895186C>T
chrA1	71138880	C	T	PASS	intron_variant	MODIFIER	CLYBL	101083646	transcript	XM_011280713.2	protein_coding	1	c.63-20368C>T
[truncated: 70,214 more rows]

## Sheet: priv.hom.prot.chang.var. case 1
Table S2. 76 protein changing private variants in the sequenced DSH cat (case no. 1) with hair shaft dysplasia. Private variants were obtained by filtering all variants that were present at least once in 61 control genomes. Variants are listed multiple times, if they have predicted effects on more than one transcript. Variants with a SnpEff predicted impact of "high" or "moderate" were considered…
[truncated: 184 more rows]

[truncated: 1 more sheets: priv.hom.prot.chang.var. case 2]
